# Supplementary material for: ESG disclosure quality and firm valuation under economic policy uncertainty: Evidence from Chinese A-share listed firms
Source: PLoS One. 2026 Mar 18;21(3):e0330278. doi: 10.1371/journal.pone.0330278 (PMC12998835; doi:10.1371/journal.pone.0330278)
Supplement: S1 Data — (XLSX) [file pone.0330278.s001.xlsx]

## Sheet: Sheet1
FirmID	dm	nd	TobinQ	EPU	Lev	Shb	Roa	Age	Ppe	Cash	IIR	Big4	ESG	ESG1	PE	EPU1	Stata	Industry	Zone	lnanalyst	Z	hydm
1	2	2012	1.07689	2.44398	0.783163	0.3159	0.046407	3.04452	0.0042562	0.014193	0.462739	1	6	82.69	7.10451	124.336	1	0	1	4.06044	1.17447	K
2	2	2013	0.968694	1.13897	0.77997	0.2762	0.042651	3.09104	0.00444437	0.005739	0.36233	1	6	82.91	5.42722	106.233	1	0	1	3.98898	1.04675	K
3	2	2014	1.06491	1.23635	0.772046	1.2515	0.039059	3.13549	0.00454035	0.108902	0.49166	1	6	83.08	8.15775	95.4868	1	0	1	3.66356	1.15858	K
4	2	2015	1.19235	1.81287	0.777015	1.8109	0.046351	3.17805	0.00804436	0.036994	0.582096	1	6.25	82.38	10.4045	92.1142	1	0	1	3.68888	1.27916	K
5	2	2016	1.06901	3.64833	0.805367	1.9167	0.039322	3.21888	0.00819911	0.069173	0.586376	1	5.75	80.14	8.00185	129.314	1	0	1	3.29584	1.01676	K
6	2	2017	1.11796	3.63874	0.839813	0.9398	0.037283	3.2581	0.00609158	0.099926	0.71902	1	6	83.49	9.21502	206.639	1	0	1	3.7612	0.880059	K
7	2	2018	1.01574	4.6047	0.845856	1.0477	0.03658	3.29584	0.00754544	0.029598	0.783854	1	6.25	83.74	5.33672	277.813	1	0	1	3.82864	0.738412	K
8	2	2019	1.04627	7.91874	0.84359	0.9024	0.033839	3.3322	0.00716783	0.033199	0.740112	1	6.5	85.47	6.59699	363.359	1	0	1	3.91202	0.76871	K
9	2	2020	0.992654	7.47856	0.812835	0.9484	0.032952	3.3673	0.00672881	0.035712	0.691104	1	7	85.5	5.62293	390.388	1	0	1	3.82864	0.799653	K
10	2	2021	0.929695	5.08895	0.797398	0.8838	0.019995	3.3673	0.00661344	0.002684	0.673737	1	6.25	82.05	6.03416	280.297	1	0	1	3.63759	0.744813	K
11	2	2022	0.908089	7.16924	0.769515	0.9136	0.020321	3.4012	0.00934496	0.001898	0.693348	1	6.75	83	5.63712	314.892	1	0	1	3.49651	0.885549	K
12	2	2023	0.849467	6.64841	0.732243	0.9452	0.012539	3.43399	0.0127807	0.003188	0.626809	1	6.25	83.78	6.1008	290.599	1	0	1	3.21888	0.917059	K
13	4	2012	3.78997	2.44398	0.232528	0.359	0.040153	3.04452	0.241166	0.341835	0.3183	0	4	71.15	87.9075	124.336	0	1	1		10.3568	C2
14	4	2013	4.43923	1.13897	0.403239	0.4054	0.026648	3.09104	0.16966	-0.295324	0.356	0	3.75	70.68	168.772	106.233	0	1	1		6.89149	C2
15	4	2014	4.39582	1.23635	0.534754	0.2307	0.053838	3.13549	0.111804	-0.039736	0.361328	0	3	65.7	83.6821	95.4868	0	1	1		5.15026	C2
16	4	2015	10.1469	1.81287	0.590402	0.6675	0.018609	3.17805	0.094771	0.044499	0.528885	0	2.75	66.18	562.118	92.1142	0	1	1		10.4523	C2
17	4	2016	11.224	3.64833	0.203456	0.7101	0.127625	3.21888	0.149588	1.05328	0.510811	0	2.5	62.06	94.9371	129.314	0	1	1		51.8579	C2
18	4	2017	7.22984	3.63874	0.315247	0.7007	0.023925	3.2581	0.11613	0.221688	0.511561	0	2.5	66.38	318.962	206.639	0	1	1		14.3315	C2
19	4	2018	4.27007	4.6047	0.477966	0.7154	-0.069716	3.29584	0.00281982	-0.422087	0.456327	0	2	58.76		277.813	0	1	1		6.09361	C2
20	4	2019	1.32937	7.91874	0.063758	0.5955	-0.003905	3.3322	0.00149203	-0.123086	0.441	0	1.25	61.07		363.359	0	1	1		13.0592	C2
21	4	2020	1.63727	7.47856	0.068264	2.32	0.040542	3.3673	0.00127412	0.040392	0.474332	0	2.5	69.57	55.1149	390.388	0	0	1		10.4878	I
22	4	2021	2.39752	5.08895	0.146164	1.904	-0.32094	3.3673	0.00220337	0.023055	0.437085	0	3.75	74.59		280.297	0	0	1		7.08277	I
23	4	2023	5.47958	6.64841	0.531094	0.8032	-0.226189	3.43399	0.00385727	-0.16296	0.315814	0	3	67.5		290.599		0	1		0.833964	I
24	5	2012	2.53986	2.44398	0.483142	0.3757	0.017069	3.04452	0.0182305	0.289884	0.2536	0	2.75	67.32	123.314	124.336	0	0	1		2.11108	K
25	5	2013	2.39697	1.13897	0.474831	0.3901	-0.033763	3.09104	0.0208482	-0.185885	0.254	0	2.25	63.37		106.233	0	0	1		1.58894	K
26	5	2014	3.25151	1.23635	0.509964	0.263	0.033784	3.13549	0.018967	-0.014552	0.2489	0	2	63.34	86.8495	95.4868	0	0	1		2.71702	K
27	5	2015	4.70406	1.81287	0.44704	0.521	-0.030349	3.17805	0.0169786	0.018828	0.264807	0	2.75	66.77		92.1142	0	0	1		5.23381	K
28	5	2016	2.9812	3.64833	0.463708	0.5457	0.049547	3.21888	0.0148728	-0.172678	0.282324	0	3	65.25	61.1796	129.314	0	0	1	1.09861	3.26913	N
29	5	2017	1.91895	3.63874	0.517747	0.5457	0.008433	3.2581	0.0112932	-0.181595	0.271914	0	3	66.95	191.068	206.639	0	0	1		1.6446	N
30	5	2018	1.36204	4.6047	0.49404	0.5399	0.051959	3.29584	0.00901138	-0.062164	0.241705	0	2.5	63.94	18.0983	277.813	0	0	1		1.38534	N
31	5	2019	1.5039	7.91874	0.425337	0.5279	0.058018	3.3322	0.0101617	0.008677	0.244563	0	2.75	67.95	18.3244	363.359	0	0	1		2.07853	N
32	5	2020	1.55097	7.47856	0.459425	0.4917	-0.140834	3.3673	0.0115225	0.096319	0.1872	0	3	65.29		390.388	0	0	1		1.00911	N
33	6	2012	1.29655	2.44398	0.620165	1.1746	0.071277	3.04452	0.00218249	0.388619	0.509419	0	6	80.72	10.109	124.336	1	0	1	1.79176	1.9138	K
34	6	2013	1.24549	1.13897	0.579972	1.323	0.072289	3.09104	0.00201825	-0.153821	0.551206	0	5.5	80.09	9.53494	106.233	1	0	1	2.19722	2.30218	K
35	6	2014	1.44749	1.23635	0.64142	0.8199	0.046967	3.13549	0.0019004	-0.164858	0.368564	0	6	81.06	18.5723	95.4868	1	0	1	1.94591	1.86401	K
36	6	2018	1.04476	4.6047	0.528236	0.8819	0.069209	3.29584	0.00142428	0.220348	0.41778	0	6	82.34	7.57531	277.813	1	0	1		1.94715	K
37	6	2019	1.00417	7.91874	0.544612	0.8979	0.057582	3.3322	0.00125446	-0.024706	0.435418	0	6	82.77	8.58294	363.359	1	0	1	0.693147	1.99413	K
38	6	2020	0.982862	7.47856	0.492185	0.9234	0.057915	3.3673	0.00285596	-0.020716	0.411669	0	6	83.39	8.38803	390.388	1	0	1		2.14474	K
39	6	2021	0.908335	5.08895	0.65322	0.8276	0.028358	3.3673	0.00179988	-0.336731	0.389511	0	5.25	75.11	10.8782	280.297	1	0	1		1.36738	K
40	7	2012	4.08606	2.44398	0.624158	1.3056	0.007696	3.04452	0.107852	-0.577586	0.209491	0	3	65.62	650.085	124.336	0	0	1	1.38629	3.3531	H
41	7	2013	4.47149	1.13897	0.462754	1.4543	0.026024	3.09104	0.125219	0.483875	0.2583	0	3.75	71.92	170.244	106.233	0	0	1	1.38629	5.19828	H
42	7	2015	10.5003	1.81287	0.223847	1.356	0.0228	3.17805	0.149913	1.10276	0.228512	0	2	60.59	415.04	92.1142	0	0	1		27.4878	H
43	7	2016	10.5048	3.64833	0.149962	1.9305	0.164	3.21888	0.134249	-0.261631	0.2898	0	2	62.54	72.5731	129.314	0	0	1		41.785	H
44	7	2018	5.22617	4.6047	0.643431	0.8365	-0.397414	3.29584	0.122003	-0.034138	0.3655	0	3.5	68.29		277.813	0	0	1		2.84517	K
45	7	2019	6.14384	7.91874	0.601261	0.9109	0.041226	3.3322	0.112571	-0.094727	0.333	0	2.75	69.8	148.061	363.359	0	0	1		5.93457	K
46	7	2020	6.74352	7.47856	0.813932	0.8702	-0.274001	3.3673	0.126842	-0.01088	0.324833	0	3	66.13		390.388		0	1		2.09091	K
47	7	2022	7.18215	7.16924	0.711224	1.3677	-0.016099	3.4012	0.130917	0.550399	0.326907	0	2.75	65.61		314.892		0	1		5.28689	K
48	8	2013	2.67932	1.13897	0.100605	0.0667	0.036693	3.09104	0.536794	0.981732	0.6623	0	3	68.17	120.064	106.233	0	0	1		13.4771	H
49	8	2015	2.88737	1.81287	0.189809	0.6843	0.089088	3.17805	0.119261	-0.191454	0.421495	0	3	65.54	149.456	92.1142	0	1	1	1.94591	7.6333	C3
50	8	2016	2.29995	3.64833	0.246583	1.3836	0.09006	3.21888	0.0223164	-0.041553	0.341211	0	3.75	71.75	49.3469	129.314	1	1	1	2.30259	5.1031	C3
51	8	2017	2.16656	3.63874	0.326949	1.5717	0.094283	3.2581	0.0229524	-0.019218	0.448061	0	4	70.15	27.7162	206.639	1	1	1	2.48491	4.10458	C3
52	8	2018	1.30841	4.6047	0.29251	1.377	0.032338	3.29584	0.0294123	-0.18025	0.454654	0	3.75	71.78	31.6397	277.813	1	1	1	1.09861	2.90686	C3
53	8	2019	1.19754	7.91874	0.370962	0.8957	0.04064	3.3322	0.0368488	0.001413	0.427901	0	3.75	72.59	22.068	363.359	1	1	1	2.07944	2.22112	C3
54	8	2020	1.02948	7.47856	0.480167	0.7514	-0.071722	3.3673	0.0351186	0.097864	0.427683	0	4	70.38		390.388	1	1	1	1.09861	0.898537	C3
55	8	2021	1.2222	5.08895	0.568954	0.751	-0.109394	3.3673	0.0333342	0.069495	0.416721	0	4.75	76.11		280.297	1	1	1		0.583351	C3
56	8	2022	1.16502	7.16924	0.601696	0.7564	-0.071702	3.4012	0.0387388	0.083022	0.418155	0	4.25	72.78		314.892	1	1	1		0.284525	C3
57	8	2023	1.25482	6.64841	0.65704	0.6862	-0.075282	3.43399	0.0481504	0.004513	0.416424	0	4.25	79.43		290.599	1	1	1		0.15781	C3
58	9	2012	1.36857	2.44398	0.643669	0.9716	0.024626	3.04452	0.0889448	0.043451	0.349116	0	3.25	68.1	31.2352	124.336	0	0	1		1.5623	S
59	9	2013	1.49447	1.13897	0.628798	0.9927	0.033166	3.09104	0.116107	0.009441	0.323573	0	3.75	72.14	26.6885	106.233	0	0	1	0.693147	1.64958	S
60	9	2014	1.94283	1.23635	0.628934	0.7674	0.033352	3.13549	0.112365	0.053269	0.285349	0	4	72.9	41.2504	95.4868	0	0	1	1.09861	2.18718	S
61	9	2015	2.13849	1.81287	0.638202	0.6977	0.058826	3.17805	0.12435	0.001209	0.23761	0	4.75	77.59	29.6038	92.1142	0	0	1	0.693147	2.38339	S
62	9	2016	1.64468	3.64833	0.623791	0.6474	0.021113	3.21888	0.138208	-0.000971	0.204071	0	5	75.92	53.0826	129.314	0	0	1		1.76875	S
63	9	2017	1.20351	3.63874	0.633121	0.649	0.013266	3.2581	0.137033	0.025506	0.204031	0	5	78.01	48.0739	206.639	0	0	1		1.31775	S
64	9	2018	0.960785	4.6047	0.649896	1.0327	0.023352	3.29584	0.140172	0.148941	0.209145	0	4.5	74.46	13.9289	277.813	0	0	1		1.23566	S
65	9	2019	1.17165	7.91874	0.645559	1.0579	0.023705	3.3322	0.154364	0.068775	0.219905	0	4.75	78.34	22.4277	363.359	1	0	1	0.693147	1.47006	S
66	9	2020	1.19178	7.47856	0.584217	1.7452	0.034406	3.3673	0.144388	0.034379	0.270736	0	4.25	74.62	18.1885	390.388		0	1	0.693147	1.65098	S
67	9	2021	1.57527	5.08895	0.577624	1.099	0.050537	3.3673	0.132939	-0.013955	0.389644	0	4.25	71.64	21.1571	280.297		0	1	1.38629	2.16175	S
68	9	2022	1.23344	7.16924	0.639676	1.5938	0.055233	3.4012	0.150556	0.010589	0.445754	0	4	73.4	12.6347	314.892		0	1		1.75962	S
69	9	2023	1.18278	6.64841	0.580376	1.433	0.032802	3.43399	0.2223	0.190689	0.524063	0	4.75	75.77	18.0136	290.599		0	1	1.09861	1.88302	S
70	10	2013	2.7277	1.13897	0.358152	0.7249	0.004879	2.94444	0.0424896	0.016543	0.53475	0	2	64.95	1031.76	106.233	0	1	1		4.31684	C3
71	10	2014	3.87786	1.23635	0.314128	0.5899	-0.082225	2.99573	0.0598226	-0.388861	0.4863	0	2.75	66.86		95.4868	0	1	1		6.67313	C3
72	10	2015	1.58894	1.81287	0.579577	0.7875	0.006696	3.04452	0.0110846	-0.239189	0.44836	0	2.25	60.66	414.563	92.1142	0	0	1		1.29691	E
73	10	2016	1.41983	3.64833	0.544721	0.6536	0.007775	3.09104	0.0143739	-0.028749	0.434466	0	1.75	60.43	161.927	129.314	0	0	1	1.09861	1.21733	E
74	10	2017	1.66949	3.63874	0.620116	0.5816	-0.168959	3.13549	0.0202226	0.246939	0.398568	0	1.5	56.6		206.639	0	0	1		-0.075941	E
75	10	2018	1.40509	4.6047	0.819505	1.3427	-0.227803	3.17805	0.0217	-0.103486	0.426086	0	1.5	60.9		277.813	0	0	1		-0.985285	E
76	10	2020	1.42968	7.47856	0.769527	1.3082	0.019495	3.2581	0.00644425	-0.115209	0.432887	0	1	52.61	41.9836	390.388	0	0	1		0.357992	E
77	10	2021	1.30994	5.08895	0.812883	1.315	0.009656	3.29584	0.0040145	-0.017134	0.415677	0	1.75	64.97	78.7536	280.297	0	0	1		0.281385	E
78	10	2022	1.41848	7.16924	0.752552	0.4288	-0.167251	3.3322	0.00382294	-0.188733	0.546006	0	2.75	68.75		314.892	0	0	1		-0.790219	E
79	10	2023	1.49311	6.64841	0.920556	0.4261	-0.200381	3.3673	0.00332546	-0.060594	0.505959	0	2.25	64.37		290.599	0	0	1		-1.62746	E
80	11	2012	1.20314	2.44398	0.619304	0.192	0.099916	3.04452	0.0199512	0.334655	0.652327	0	4	72.14	11.4323	124.336	1	0	1	0.693147	1.81059	K
81	11	2013	1.2542	1.13897	0.534334	0.1894	0.076902	3.09104	0.0194413	0.0489	0.646827	0	4.5	75.23	15.472	106.233	1	0	1	0.693147	2.13126	K
82	11	2014	1.3239	1.23635	0.465632	0.1888	0.107651	3.13549	0.0164987	-0.007544	0.645295	0	5	77.52	14.2464	95.4868	1	0	1		2.60818	K
83	11	2015	1.49364	1.81287	0.520347	0.1894	0.037957	3.17805	0.0196197	0.15158	0.643081	0	5	76.96	55.1819	92.1142	1	0	1		2.23395	K
84	11	2016	1.42149	3.64833	0.637636	0.2034	0.06432	3.21888	0.0111103	0.690593	0.643713	0	4.25	73.24	31.4568	129.314	1	0	1		1.81765	K
85	11	2017	1.41874	3.63874	0.458117	0.2034	0.103416	3.2581	0.00544133	-0.103151	0.643711	0	4.75	76.7	16.0627	206.639	1	0	1		3.06047	K
86	11	2018	1.09192	4.6047	0.425931	0.036	0.105705	3.29584	0.00560334	0.453998	0.642862	0	5	78.36	9.23138	277.813	1	0	1		2.53049	K
87	11	2019	1.18667	7.91874	0.696768	0.0367	0.083405	3.3322	0.00868488	0.188242	0.642745	0	4.75	73.32	7.55685	363.359	1	0	1		1.95915	K
88	11	2020	1.241	7.47856	0.690259	0.1029	0.06365	3.3673	0.00952163	0.048392	0.635799	0	4.75	76.46	9.91753	390.388	1	0	1		2.08787	K
89	11	2021	1.1344	5.08895	0.689266	0.2288	0.073668	3.3673	0.00741751	-0.196277	0.620519	0	4.25	73.13	7.04237	280.297	1	0	1		1.89599	K
90	11	2022	1.12673	7.16924	0.717169	0.1924	0.034557	3.4012	0.00523694	0.009843	0.610245	0	4	71.84	13.0491	314.892	1	0	1		1.56975	K
91	11	2023	1.01271	6.64841	0.723116	0.1983	0.02742	3.43399	0.00391077	-0.022366	0.61323	0	4.75	76.3	11.7378	290.599	1	0	1		1.24323	K
92	12	2012	1.47448	2.44398	0.493004	2.3564	0.024972	3.04452	0.656986	0.229447	0.239519	1	5.25	77.63	46.2986	124.336	1	1	1	3.09104	2.2288	C3
93	12	2013	1.39645	1.13897	0.442868	2.2265	0.110232	3.09104	0.529213	0.247188	0.1923	1	4.25	73.29	10.4201	106.233	1	1	1	3.2581	2.78379	C3
94	12	2014	1.42854	1.23635	0.442985	1.9724	0.056255	3.13549	0.644522	0.209129	0.156545	1	4	73.86	21.6028	95.4868	1	1	1	2.63906	2.43983	C3
95	12	2015	1.91822	1.81287	0.511696	1.1155	0.035597	3.17805	0.651438	0.147855	0.317662	1	4.75	76.32	50.5826	92.1142	0	1	1	2.19722	2.8954	C3
96	12	2017	1.40204	3.63874	0.55057	0.7028	0.04518	3.2581	0.590774	0.249173	0.297774	0	5	78.31	25.332	206.639	0	1	1	1.38629	2.11222	C3
97	12	2018	1.00421	4.6047	0.505634	0.7029	0.024436	3.29584	0.519552	0.208654	0.307765	0	5.25	78.3	24.1937	277.813	0	1	1	1.38629	1.71562	C3
98	12	2019	1.13887	7.91874	0.457957	0.7022	0.030037	3.3322	0.537493	0.264335	0.322379	0	5	77.28	27.775	363.359	0	1	1	1.38629	2.19133	C3
99	12	2020	1.37167	7.47856	0.406367	0.7597	0.045003	3.3673	0.511418	0.350025	0.335149	0	5	77.66	27.9101	390.388	0	1	1	1.38629	3.26455	C3
100	12	2021	1.53167	5.08895	0.404872	0.7577	0.082557	3.3673	0.429628	0.508749	0.401691	0	4.25	71	19.5305	280.297	0	1	1	2.48491	3.9727	C3
101	12	2022	1.10563	7.16924	0.483645	0.5609	0.089153	3.4012	0.434035	0.190001	0.303782	0	3.5	69.36	10.0834	314.892	0	1	1	2.56495	2.45267	C3
102	12	2023	0.96309	6.64841	0.521221	0.6359	0.054969	3.43399	0.43296	0.194669	0.29367	0	3.75	71.67	11.0601	290.599	0	1	1	1.60944	1.93055	C3
103	14	2012	1.53308	2.44398	0.686526	0.1833	0.017379	3.04452	0.0132673	0.071632	0.3947	0	4.75	76.84	51.5586	124.336	1	0	1		1.66022	K
104	14	2013	1.74282	1.13897	0.649425	0.3273	0.017994	3.09104	0.014854	0.056721	0.4168	0	4	65.69	58.7794	106.233	1	0	1		2.36742	K
105	14	2014	1.92106	1.23635	0.676601	0.1149	0.030408	3.13549	0.0100842	-0.234774	0.320778	0	4	75.78	44.3356	95.4868	1	0	1		2.43487	K
106	14	2015	2.76362	1.81287	0.643892	0.4522	0.024238	3.17805	0.00947291	0.02741	0.47572	0	4.25	73.83	86.1417	92.1142	1	0	1		3.30434	K
107	14	2016	2.81387	3.64833	0.575952	0.5071	0.014397	3.21888	0.0106344	0.358775	0.515523	0	4	72.01	144.042	129.314	1	0	1		3.73766	K
108	14	2017	1.8992	3.63874	0.476437	0.2854	0.00646	3.2581	0.0117288	0.463908	0.416922	0	4	73.15	197.883	206.639	1	0	1		3.21652	K
109	14	2018	1.48172	4.6047	0.504366	0.0938	0.089694	3.29584	0.00805614	-0.139365	0.3556	0	4	73.09	12.1267	277.813	1	0	1		2.76307	K
110	14	2019	1.46744	7.91874	0.515342	0.1046	0.016522	3.3322	0.00717518	0.032759	0.345917	1	4	71.57	58.4431	363.359	1	0	1		2.4213	K
111	14	2020	1.29435	7.47856	0.608096	0.1493	0.004146	3.3673	0.0104487	0.207624	0.340709	1	4	73.31	182.833	390.388	1	0	1		1.70853	K
112	14	2021	1.23786	5.08895	0.608645	0.1787	0.019704	3.3673	0.00970559	-0.047919	0.344376	1	4	72.33	32.6092	280.297	1	0	1		1.73958	K
113	14	2022	1.417	7.16924	0.59228	0.0902	0.089717	3.4012	0.00763763	0.212557	0.353635	1	4	72.84	9.94353	314.892	1	0	1		2.25589	K
114	14	2023	1.37982	6.64841	0.319088	0.1055	0.189451	3.43399	0.00828241	0.373041	0.353019	1	4.75	79.33	5.42198	290.599	1	0	1		4.90185	K
115	16	2012	0.945777	2.44398	0.743593	0.4479	0.002715	3.04452	0.11398	-0.028756	0.271012	0	4	70.88	83.7296	124.336	1	1	1	1.79176	1.55822	C3
116	16	2013	0.975934	1.13897	0.728132	0.4874	0.003705	3.09104	0.121227	0.192038	0.265142	0	4	74.56	77.6576	106.233	1	1	1	1.38629	1.73162	C3
117	16	2014	1.06357	1.23635	0.743884	0.4294	0.003722	3.13549	0.106303	-0.053488	0.358598	0	4	73.75	119.155	95.4868	1	1	1	0.693147	1.7343	C3
118	16	2016	1.34468	3.64833	0.807546	0.6625	0.005854	3.21888	0.0912816	-0.077462	0.39564	0	4	72.22	117.817	129.314	1	1	1		1.69629	C3
119	16	2017	1.15252	3.63874	0.652011	0.6598	0.248747	3.2581	0.0673708	-0.294638	0.378589	0	4	74.07	6.46738	206.639	1	1	1		3.39676	C3
120	16	2018	0.918139	4.6047	0.713465	0.6589	0.02365	3.29584	0.0730702	-0.166082	0.388097	0	4.25	74.26	11.6685	277.813	1	1	1	0.693147	1.88448	C3
121	16	2019	0.972553	7.91874	0.766908	0.6589	0.008864	3.3322	0.0601418	-0.054951	0.388198	0	4	73.47	31.4171	363.359	1	1	1	0.693147	1.85288	C3
122	16	2020	1.03046	7.47856	0.78505	0.6791	0.011682	3.3673	0.0637306	0.004974	0.380872	0	4	71.84	29.471	390.388	1	1	1		1.47657	C3
123	16	2021	1.0457	5.08895	0.744174	0.7784	0.017976	3.3673	0.100573	0.0235	0.381087	0	4	73.24	19.5513	280.297	1	1	1		1.90812	C3
124	16	2022	1.00363	7.16924	0.777428	0.7669	-0.045452	3.4012	0.108217	-0.017839	0.39068	0	4	73.04		314.892	1	1	1		1.12966	C3
125	16	2023	1.03964	6.64841	0.835125	0.7011	-0.071387	3.43399	0.145662	0.0186	0.390589	0	5	76.9		290.599	1	1	1		0.530739	C3
126	17	2014	8.73467	1.23635	0.737887	0.7396	0.056975	3.13549	0.0150314	0.043134	0.197105	0	2	63.75	656.889	95.4868	0	1	1		33.0545	C3
127	17	2015	17.7288	1.81287	0.708077	0.5122	-0.002176	3.17805	0.0219735	-0.085963	0.182365	0	2.75	66.35		92.1142	0	1	1		109.841	C3
128	17	2016	11.224	3.64833	0.680489	0.6302	0.077865	3.21888	0.068942	0.018314	0.192801	0	2.25	62.11	1761.74	129.314	0	1	1		86.186	C3
129	17	2017	7.83373	3.63874	0.743597	0.7656	0.024742	3.2581	0.0535769	-0.075003	0.2475	0	2	62.99	1087.41	206.639		1	1		17.4961	C3
130	17	2018	5.22617	4.6047	0.768163	0.6354	-0.025619	3.29584	0.0478245	-0.170861	0.1951	0	2	63.39		277.813		1	1		5.06587	C3
131	17	2019	7.34061	7.91874	0.817616	0.6354	-0.11493	3.3322	0.0668143	-0.256464	0.195007	0	2	63.44		363.359		1	1		3.88707	C3
132	17	2021	9.79369	5.08895	0.753473	0.6719	-0.01734	3.3673	0.0353234	0.224778	0.2025	0	2.75	68.18		280.297		1	1		1.17484	C3
133	17	2022	4.76482	7.16924	0.232612	0.7375	-0.032277	3.4012	0.00580084	-0.702832	0.362399	0	3	66.07		314.892	0	1	1		14.8649	C3
134	17	2023	4.51667	6.64841	0.163051	0.7475	0.046955	3.43399	0.00619083	0.392617	0.364257	0	3	68.61	166.502	290.599	0	1	1		22.1599	C3
135	19	2012	1.74473	2.44398	0.177289	1.6778	0.064827	3.04452	0.130842	-0.249077	0.502204	0	4.25	74.43	28.5237	124.336	1	1	1	1.09861	6.47507	C1
136	19	2013	1.55239	1.13897	0.243113	1.5432	0.035329	3.09104	0.230594	-0.043995	0.46401	0	4	74.16	42.118	106.233	1	1	1		4.19852	C1
137	19	2014	2.01812	1.23635	0.139418	1.4432	0.012384	3.13549	0.344238	0.10472	0.48156	0	4	72.58	163.902	95.4868	1	1	1		9.08909	C1
138	19	2015	4.45204	1.81287	0.09743	1.1221	-0.038789	3.17805	0.337984	-0.347817	0.370348	0	3.75	70.28		92.1142	1	1	1		28.8111	C1
139	19	2016	5.60933	3.64833	0.109292	0.9204	0.080523	3.21888	0.282564	0.531958	0.359153	0	3.25	69.59	81.1103	129.314	1	1	1		33.3675	C1
140	19	2018	1.21406	4.6047	0.329474	0.1401	0.051835	3.29584	0.153524	0.267226	0.7253	0	3	67.8	25.6474	277.813	1	1	1		3.64598	C1
141	19	2019	1.11935	7.91874	0.31758	0.1409	0.058066	3.3322	0.139488	0.088748	0.72216	0	4	74.36	18.224	363.359	1	0	1		3.52477	F
142	19	2020	1.1838	7.47856	0.34396	0.1481	0.057336	3.3673	0.153596	0.122821	0.729079	0	4	73.84	21.4082	390.388	1	0	1		3.48896	F
143	19	2021	1.14895	5.08895	0.387596	0.148	0.058256	3.3673	0.277436	0.160528	0.722543	0	4	71.65	18.3852	280.297	1	0	1		2.9748	F
144	19	2023	1.17696	6.64841	0.340725	0.1557	0.046716	3.43399	0.293568	0.228401	0.739758	0	3.75	69.78	25.0701	290.599	1	0	1		2.62593	F
145	20	2012	1.73404	2.44398	0.588963	0.2788	0.004803	3.04452	0.297432	0.046459	0.5163	0	2.5	63.74	543.281	124.336	0	1	1		2.76682	C3
146	20	2013	1.75043	1.13897	0.62581	0.271	-0.009225	3.09104	0.267372	-0.161447	0.52085	0	2.75	65.63		106.233	0	1	1		2.36573	C3
147	20	2015	6.16779	1.81287	0.72819	0.3014	-0.003625	3.17805	0.0957649	0.201442	0.534962	0	2.75	68.52		92.1142	0	1	1		7.17727	C3
148	20	2016	7.9148	3.64833	0.494528	0.3119	0.006107	3.21888	0.128929	-0.032402	0.534001	0	2	55.8	1161.66	129.314	0	1	1		13.0429	C3
149	20	2017	5.32493	3.63874	0.490804	0.3128	0.001544	3.2581	0.13278	0.037703	0.5401	0	1	57.32	1087.41	206.639	0	1	1	0.693147	9.03122	C3
150	20	2018	4.22217	4.6047	0.475007	0.3298	0.005285	3.29584	0.304792	-0.072713	0.548	0	2	61.56	569.486	277.813	0	1	1		6.98666	C3
151	20	2019	4.23141	7.91874	0.463615	0.3204	0.008869	3.3322	0.322764	0.257723	0.556878	0	2	61.97	544.831	363.359	0	1	1		7.61641	C3
152	20	2020	3.76436	7.47856	0.464384	0.2756	0.010999	3.3673	0.308397	0.207263	0.5474	0	2	64.39	414.159	390.388	0	1	1		7.04002	C3
153	20	2021	3.36948	5.08895	0.479568	0.2756	0.011186	3.3673	0.28471	-0.040538	0.543469	0	3.75	70.31	360.149	280.297	0	1	1		6.10903	C3
154	20	2022	3.49253	7.16924	0.419243	0.2756	0.015965	3.4012	0.280776	0.288218	0.548327	0	4	71.54	249.673	314.892	0	1	1		7.23792	C3
155	20	2023	4.91766	6.64841	0.356894	0.3043	0.022626	3.43399	0.275009	0.501385	0.578752	0	3	65.08	274.835	290.599	0	1	1		12.2979	C3
156	21	2012	1.20187	2.44398	0.59178	0.201	0.000824	2.94444	0.123528	0.04781	0.640387	0	5	79.66	650.085	124.336	1	1	1	1.09861	2.713	C3
157	21	2013	1.18318	1.13897	0.638573	0.2988	0.013291	2.99573	0.0892309	0.060694	0.635351	0	5	77.69	48.8955	106.233	1	1	1	1.60944	2.01295	C3
158	21	2014	1.38056	1.23635	0.649905	0.2483	0.011396	3.04452	0.0968815	-0.010915	0.585416	0	5	76.44	65.7941	95.4868	1	1	1	1.09861	2.26782	C3
159	21	2015	1.87361	1.81287	0.636919	0.2429	0.012551	3.09104	0.147513	0.052956	0.577115	0	5.75	80.33	98.2141	92.1142	1	1	1	0.693147	2.6634	C3
160	21	2016	1.73124	3.64833	0.547908	0.2229	0.017175	3.13549	0.216667	0.045852	0.558612	0	6	81.37	62.0092	129.314	1	1	1	1.60944	3.14928	C3
161	21	2017	1.50459	3.63874	0.642835	0.2206	0.040534	3.17805	0.146887	0.084218	0.543651	0	6	81.92	24.9442	206.639	1	1	1	1.09861	2.15028	C3
162	21	2018	1.13323	4.6047	0.589001	0.2274	0.035183	3.21888	0.165215	0.042452	0.549165	0	5.25	77.07	14.9631	277.813	1	1	1	0.693147	2.12456	C3
163	21	2019	1.58546	7.91874	0.615132	0.2399	0.025652	3.2581	0.147366	-0.097558	0.530886	0	5	77.44	40.5558	363.359	1	1	1		2.11793	C3
164	21	2020	1.92216	7.47856	0.629761	0.3341	0.04755	3.29584	0.154899	0.250039	0.48664	0	5.75	82.6	29.3453	390.388	1	1	1	1.79176	2.61983	C3
165	21	2021	1.48952	5.08895	0.575808	0.3002	0.034265	3.3322	0.15746	0.059426	0.473765	0	5.25	77.58	29.6377	280.297	1	1	1	2.3979	2.07768	C3
166	21	2022	1.16965	7.16924	0.569897	0.2759	0.02511	3.3673	0.151625	0.057004	0.464092	0	5	77.3	24.2204	314.892	1	1	1		1.7041	C3
167	21	2023	1.4569	6.64841	0.53323	0.253	0.029872	3.4012	0.177246	0.131502	0.520927	0	5	78.49	30.6852	290.599	1	1	1	1.38629	2.15894	C3
168	23	2012	1.30908	2.44398	0.665814	0.5512	0.004437	2.99573	0.100228	-0.103531	0.4612	0	3.25	67.58	175.774	124.336	0	1	1		1.80594	C3
169	23	2013	1.50438	1.13897	0.691395	0.5699	0.009222	3.04452	0.0912143	0.033646	0.4645	0	2.25	64.7	92.4844	106.233	0	1	1		1.93338	C3
170	23	2014	2.20872	1.23635	0.711966	0.6276	0.010689	3.09104	0.0834965	-0.025271	0.4204	0	2.75	67.84	146.434	95.4868	0	1	1		2.43261	C3
171	23	2016	3.61081	3.64833	0.699066	2.035	0.010279	3.17805	0.0594836	0.065199	0.552546	0	1	57.61	278.502	129.314	0	1	1	0.693147	3.68628	C3
172	23	2017	2.21431	3.63874	0.754666	1.8017	0.016556	3.21888	0.0708047	0.196729	0.521731	0	2	63.04	99.2954	206.639	0	1	1		2.18023	C3
173	23	2018	1.54154	4.6047	0.781529	1.8017	0.016449	3.2581	0.0612637	0.073409	0.431515	0	3	67.01	50.1928	277.813	0	1	1		1.64955	C3
174	23	2019	1.48492	7.91874	0.767842	0.5991	0.030814	3.29584	0.0696193	0.064014	0.427471	0	2.75	61.12	24.2274	363.359	0	1	1		1.68391	C3
175	23	2020	1.71118	7.47856	0.739688	0.8883	0.009226	3.3322	0.0631956	0.048538	0.532303	0	2	63.54	101.143	390.388	0	1	1		1.89868	C3
176	23	2021	1.6128	5.08895	0.741732	0.9657	-0.011647	3.3673	0.0651866	0.085331	0.552021	0	2.75	68.04		280.297	0	1	1		1.61751	C3
177	23	2022	2.09714	7.16924	0.835406	0.5743	-0.154161	3.4012	0.0547266	-0.076755	0.417953	0	3	66.25		314.892	0	1	1		0.494931	C3
178	25	2012	2.52887	2.44398	0.688234	0.0178	0.001599	2.99573	0.241989	-0.019077	0.6645	0	4	70.92	650.085	124.336	1	0	1		2.08446	F
179	25	2013	3.15196	1.13897	0.709393	0.0447	0.004485	3.04452	0.213936	-0.005588	0.6786	0	4	73.97	640.851	106.233	1	0	1		2.67634	F
180	25	2014	3.1684	1.23635	0.749071	0.0307	0.011357	3.09104	0.177161	0.011286	0.681068	0	4	74.75	258.18	95.4868	1	0	1	0.693147	2.35876	F
181	25	2015	13.8027	1.81287	0.248214	0.484	0.043279	3.13549	0.116871	0.180483	0.757931	0	4	72.94	583.461	92.1142	1	0	1		36.2005	F
182	25	2016	9.71361	3.64833	0.235883	0.5252	0.023428	3.17805	0.108685	0.202876	0.747723	0	3	68.58	594.931	129.314	1	0	1		26.5385	F
183	25	2017	5.94892	3.63874	0.28881	0.5038	0.050751	3.21888	0.0857233	-0.006104	0.735574	0	4	72.69	174.035	206.639	1	0	1		13.1655	F
184	25	2018	4.76551	4.6047	0.337101	0.4642	0.056271	3.2581	0.0679457	-0.013637	0.717745	0	4	71.11	91.5244	277.813	1	0	1		9.20136	F
185	25	2019	5.36146	7.91874	0.186276	0.3828	0.132447	3.29584	0.0650875	0.182331	0.683154	0	4	74.3	41.7648	363.359	1	0	1		19.4761	F
186	25	2020	4.16033	7.47856	0.189527	0.319	0.035958	3.3322	0.0697342	0.346165	0.65441	0	4	74.69	120.8	390.388	1	0	1		14.4881	F
187	25	2021	3.44581	5.08895	0.216415	0.2799	0.074019	3.3673	0.058849	0.348672	0.629824	0	4	72.77	48.8338	280.297	1	0	1		10.9001	F
188	25	2022	3.33965	7.16924	0.257972	0.2073	0.039749	3.4012	0.0460073	-0.106246	0.576125	0	4	72.81	90.9087	314.892	1	0	1		8.87329	F
189	26	2012	1.23596	2.44398	0.564416	0.1723	0.03621	2.99573	0.0955287	0.027131	0.602013	0	5	75.65	27.235	124.336	1	0	1	2.99573	2.21584	F
190	26	2013	1.34069	1.13897	0.56759	0.1453	0.037797	3.04452	0.0862362	0.040563	0.500125	0	5	76.88	22.6077	106.233	1	0	1	2.70805	2.64006	F
191	26	2014	1.56319	1.23635	0.552603	0.0868	0.040492	3.09104	0.0885052	0.143121	0.475567	0	5	75.32	27.9582	95.4868	1	0	1	2.63906	3.0403	F
192	26	2015	1.80954	1.81287	0.457733	0.0631	0.03088	3.13549	0.0852385	0.19986	0.444813	0	5	75.59	58.8858	92.1142	1	0	1	2.48491	3.65702	F
193	26	2016	1.66699	3.64833	0.406989	0.1666	0.026752	3.17805	0.152614	0.255057	0.472269	0	5	77.35	54.4581	129.314	1	0	1	2.19722	3.60711	F
194	26	2017	1.57251	3.63874	0.310582	0.2008	0.037606	3.21888	0.146293	0.41211	0.469988	0	5	75.04	35.1325	206.639	1	0	1	2.94444	4.70804	F
195	26	2018	1.10404	4.6047	0.286011	0.3179	0.051211	3.2581	0.118246	0.309735	0.433555	0	4.25	73.21	17.3985	277.813	1	0	1	2.56495	3.94771	F
196	26	2019	1.4759	7.91874	0.294179	0.1229	0.058666	3.29584	0.096784	0.416512	0.378867	0	4.5	75.95	22.7528	363.359	1	0	1	1.60944	4.83779	F
197	26	2020	1.41871	7.47856	0.303269	0.1198	0.075613	3.3322	0.087773	0.325323	0.500173	0	5	75.95	16.6363	390.388	1	0	1	2.56495	4.78556	F
198	26	2021	1.40167	5.08895	0.266957	0.1061	0.095423	3.3673	0.0850234	0.472561	0.444586	0	4.25	70.97	13.0168	280.297	1	0	1	2.63906	5.4833	F
199	26	2022	1.23482	7.16924	0.238204	0.1676	0.064825	3.4012	0.0885635	0.458338	0.392523	0	4	73.06	16.3492	314.892	1	0	1	2.07944	5.13735	F
200	26	2023	1.23919	6.64841	0.207041	0.1789	0.080077	3.43399	0.0846249	0.683243	0.410147	0	4	71.92	13.6588	290.599	1	0	1	1.09861	5.86853	F
201	27	2012	0.946113	2.44398	0.457686	0.1643	0.035588	2.99573	0.41728	0.179503	0.766427	1	4.75	77.81	13.9071	124.336	1	0	1	1.79176	1.59446	D
202	27	2013	0.953276	1.13897	0.435835	0.5397	0.052823	3.04452	0.41204	0.156276	0.743748	1	4.5	74.34	8.3705	106.233	1	0	1	1.79176	1.18372	D
203	27	2014	1.08622	1.23635	0.470503	0.5445	0.065041	3.09104	0.379115	0.195469	0.751328	1	4.75	77.04	12.6261	95.4868	1	0	1	1.79176	1.31178	D
204	27	2015	1.08757	1.81287	0.571741	0.5912	0.042643	3.13549	0.315423	0.149567	0.771503	1	5	78.13	18.9006	92.1142	1	0	1	1.38629	0.84549	D
205	27	2017	0.990965	3.63874	0.679887	0.5947	0.012239	3.21888	0.393987	0.063853	0.770463	1	3.5	73.38	28.4297	206.639	1	0	1	1.60944	0.692192	D
206	27	2018	0.921597	4.6047	0.676944	0.6094	0.008828	3.2581	0.407192	0.075915	0.783236	1	4.75	77.99	29.0536	277.813	1	0	1	1.60944	0.718849	D
207	27	2019	0.90672	7.91874	0.650566	0.6094	0.020191	3.29584	0.371899	0.086582	0.7935	1	5.25	81.05	13.4596	363.359	1	0	1	1.79176	0.613975	D
208	27	2020	0.88707	7.47856	0.633063	0.7274	0.040609	3.3322	0.309359	0.09192	0.771279	1	6	80.59	6.78915	390.388	1	0	1		0.784274	D
209	27	2021	0.915957	5.08895	0.622932	0.6855	0.017181	3.3673	0.437597	0.055894	0.749203	1	4.5	71.42	18.2665	280.297	1	0	1	0.693147	0.802406	D
210	27	2022	0.829657	7.16924	0.615473	0.7115	0.018101	3.4012	0.419748	0.113993	0.765982	1	3.25	69.69	12.2365	314.892	1	0	1	0.693147	0.76622	D
211	27	2023	0.836162	6.64841	0.636206	0.7267	0.018891	3.43399	0.375855	0.129267	0.77609	1	5.5	81.9	11.0225	290.599	1	0	1	0.693147	0.736228	D
212	28	2012	1.8117	2.44398	0.802164	0.2549	0.056987	2.99573	0.0742792	0.047307	0.845959	1	4.25	72.99	21.0297	124.336	1	0	1	2.70805	3.34378	F
213	28	2013	1.90759	1.13897	0.790499	0.2776	0.052493	3.04452	0.0693388	0.057418	0.74155	1	4	73.88	24.9735	106.233	1	0	1	3.09104	3.42955	F
214	28	2014	1.68908	1.23635	0.621854	0.1453	0.056085	3.09104	0.0581153	-0.095304	0.73544	1	4.75	76.99	25.8396	95.4868	1	0	1	2.99573	3.73077	F
215	28	2016	1.50696	3.64833	0.581754	0.1194	0.06159	3.17805	0.0228506	0.146883	0.747325	1	4.75	79.39	18.9254	129.314	1	0	1	2.56495	3.76224	F
216	28	2017	1.53214	3.63874	0.55569	0.111	0.052988	3.21888	0.0246921	0.10359	0.750878	1	6.5	84.13	22.2995	206.639	1	0	1	3.13549	3.82863	F
217	28	2018	1.07714	4.6047	0.519335	0.1217	0.052597	3.2581	0.0210137	0.096398	0.754544	1	5.5	77.51	13.1572	277.813	1	0	1	3.29584	3.0299	F
218	28	2019	1.06866	7.91874	0.541779	0.1816	0.047532	3.29584	0.0182753	0.120557	0.753496	1	5	79.45	13.0842	363.359	1	0	1	2.83321	2.97717	F
219	28	2020	1.03047	7.47856	0.573461	0.1507	0.04676	3.3322	0.0215735	0.073544	0.710085	1	4.5	75.16	11.3915	390.388	1	0	1	2.63906	2.80125	F
220	28	2021	0.923216	5.08895	0.57876	0.125	0.037088	3.3673	0.0203027	0.06974	0.664672	1	4.75	75.83	10.3638	280.297	1	0	1	2.07944	2.73977	F
221	28	2022	0.854442	7.16924	0.54372	0.1316	0.041493	3.4012	0.0199483	0.106835	0.6864	1	4.25	74.59	7.94762	314.892	1	0	1	1.09861	2.94828	F
222	28	2023	0.874304	6.64841	0.559021	0.1049	0.043432	3.43399	0.0182093	0.118042	0.712451	1	4.25	74.43	8.23841	290.599	1	0	1	2.19722	2.80417	F
223	29	2012	1.65477	2.44398	0.594074	0.0178	0.030691	2.99573	0.0170236	0.013564	0.646249	0	5	76.59	38.9119	124.336	1	0	1		1.94913	K
224	29	2013	1.44701	1.13897	0.588383	0.0186	0.057599	3.04452	0.0144043	0.083211	0.637012	0	5	75.47	16.616	106.233	1	0	1		2.1586	K
225	29	2014	2.01744	1.23635	0.535301	0.0581	0.069395	3.09104	0.012416	0.133619	0.666565	0	4.5	76.19	23.3179	95.4868	1	0	1		3.17334	K
226	29	2015	3.39056	1.81287	0.472851	0.0299	0.070384	3.13549	0.0124916	0.508116	0.645607	0	5	77.74	43.4141	92.1142	1	0	1		5.51801	K
227	29	2020	1.61426	7.47856	0.259237	0.0371	0.058896	3.3322	0.00567965	0.214046	0.639	0	5	77.72	24.911	390.388	1	0	1		5.17086	K
228	29	2021	1.48915	5.08895	0.316243	0.131	0.039139	3.3673	0.00386905	-0.721217	0.63824	0	4.25	74.37	36.4031	280.297	1	0	1		3.88339	K
229	29	2022	2.48421	7.16924	0.246623	0.1466	0.025198	3.4012	0.00376561	-0.40244	0.625436	0	4.5	74.8	93.9447	314.892	1	0	1		7.50272	K
230	29	2023	2.07536	6.64841	0.417739	0.1499	-0.073538	3.43399	0.0030728	0.508237	0.628948	0	4.75	77.45		290.599	1	0	1		3.47551	K
231	30	2013	1.07846	1.13897	0.402571	1.9449	0.088246	3.04452	0.194332	-0.051862	0.772887	0	1	58.64	13.3746	106.233	1	1	0		1.87147	C4
232	30	2014	1.37481	1.23635	0.345046	1.7705	0.093511	3.09104	0.18929	0.133995	0.738648	0	2.5	67.08	16.3203	95.4868	1	1	0	1.60944	2.92513	C3
233	30	2015	1.4322	1.81287	0.343888	1.7427	0.068368	3.13549	0.219005	0.12616	0.748358	0	3	65.85	25.1286	92.1142	1	1	0	1.38629	2.82823	C3
234	30	2016	1.55875	3.64833	0.3635	1.6788	0.078868	3.17805	0.190878	0.197672	0.743323	0	3	67.76	16.2464	129.314	1	1	0	1.09861	3.64072	C3
235	30	2017	1.38934	3.63874	0.389791	1.6985	0.08426	3.21888	0.17111	0.126165	0.721066	0	3	66.73	12.8078	206.639	1	1	0	1.60944	3.30056	C3
236	30	2018	0.96114	4.6047	0.389844	1.8128	0.079257	3.2581	0.190678	0.079609	0.72681	0	3	65.6	7.68844	277.813	1	1	0	0.693147	2.50717	C3
237	30	2019	1.08321	7.91874	0.423117	1.8288	0.0718	3.29584	0.181549	0.073078	0.726541	0	3	65.58	9.75755	363.359	1	1	0	1.09861	2.67613	C3
238	30	2020	1.33169	7.47856	0.427812	1.8886	0.066355	3.3322	0.170371	0.102444	0.778613	0	3	70	14.6284	390.388	1	1	0	0.693147	2.99908	C3
239	30	2021	1.31665	5.08895	0.427218	1.8099	0.053089	3.3673	0.201325	0.288515	0.741349	0	3.25	69.62	17.2599	280.297	1	1	0	0.693147	3.03809	C3
240	30	2022	0.960077	7.16924	0.44487	1.8099	0.031107	3.4012	0.192162	0.04291	0.712222	0	4	71.33	17.0053	314.892	1	1	0	0.693147	2.28465	C3
241	30	2023	1.02099	6.64841	0.481522	1.8097	0.045509	3.43399	0.171272	0.005916	0.750213	0	4	70.26	12.6709	290.599	1	1	0		2.31169	C3
242	31	2012	1.00955	2.44398	0.782565	0.0679	0.02018	2.99573	0.0125447	0.100225	0.565334	0	6	81.26	11.6211	124.336	1	0	1	1.38629	1.02308	K
243	31	2013	0.944796	1.13897	0.779069	0.0537	0.024317	3.04452	0.0145638	-0.111448	0.53548	0	6	81.51	7.32054	106.233	1	0	1	0.693147	0.973878	K
244	31	2014	1.10103	1.23635	0.769711	0.0567	0.020775	3.09104	0.0126822	-0.061292	0.584956	0	5.5	80.03	16.996	95.4868	1	0	1	1.38629	1.12252	K
245	31	2015	1.26024	1.81287	0.79961	0.106	0.019703	3.13549	0.0102469	-0.045473	0.51584	0	5.25	79.11	25.4518	92.1142	1	0	1	1.09861	1.29985	K
246	31	2016	1.07982	3.64833	0.815795	0.1053	0.022544	3.17805	0.0102569	0.145133	0.513134	0	5	79.52	12.1327	129.314	1	0	1	1.09861	1.12769	K
247	31	2018	0.946159	4.6047	0.849079	0.1305	0.024015	3.2581	0.00601681	-0.026359	0.540954	0	6	81.41	4.41587	277.813	1	0	1	2.07944	0.922553	K
248	31	2019	0.963801	7.91874	0.767767	0.484	0.02157	3.29584	0.0230586	0.037284	0.832149	0	6	83.92	8.30573	363.359	1	0	1	2.94444	0.756377	K
249	31	2020	0.943292	7.47856	0.771622	0.6078	0.005847	3.3322	0.0202519	0.066566	0.808468	0	6.5	85.5	16.7985	390.388	1	0	1	2.77259	0.637881	K
250	31	2021	0.925136	5.08895	0.755127	0.5887	0.00372	3.3673	0.0174628	-0.053764	0.798691	0	4.75	74.17	20.8333	280.297	1	0	1	1.60944	0.637224	K
251	31	2022	0.863303	7.16924	0.778465	0.5848	-0.010407	3.4012	0.0164145	0.016549	0.794334	0	4.5	74.26		314.892	1	0	1	0.693147	0.581833	K
252	31	2023	0.842683	6.64841	0.767269	0.5812	0.000588	3.43399	0.0166669	0.06674	0.792621	0	4.5	76.22	104.905	290.599	1	0	1		0.628034	K
253	32	2012	1.38493	2.44398	0.380335	0.158	0.109596	2.99573	0.0611151	0.037757	0.481	0	3.25	69.32	9.49765	124.336	1	1	1		3.7035	C3
254	32	2013	1.66853	1.13897	0.32395	0.1861	0.009401	3.04452	0.0440467	-0.09664	0.4789	0	4	75.33	134.499	106.233	1	1	1		4.46999	C3
255	32	2014	1.38646	1.23635	0.460739	0.1687	0.044921	3.09104	0.0417097	0.088625	0.478902	0	5	75.41	26.7186	95.4868	1	1	1		3.17996	C3
256	32	2015	3.33473	1.81287	0.290364	0.2824	0.020219	3.13549	0.0418708	0.353948	0.67421	0	4.25	74.5	182.124	92.1142	1	0	1	0.693147	7.814	F
257	32	2016	2.61054	3.64833	0.20752	0.2898	0.022424	3.17805	0.0530868	0.153651	0.647575	0	4.75	77.97	137.869	129.314	1	0	1		8.4373	F
258	32	2017	1.9199	3.63874	0.186046	0.2952	0.006731	3.21888	0.0437886	0.350076	0.650838	0	5	78.7	325.086	206.639	1	0	1		6.84468	F
259	32	2018	1.43484	4.6047	0.295935	0.302	0.051415	3.2581	0.0357387	0.413914	0.656818	0	5	76.66	25.953	277.813	1	0	1		3.91045	F
260	32	2019	2.78876	7.91874	0.292026	0.3175	0.070194	3.29584	0.0369842	0.111535	0.66149	0	5	76.2	37.1886	363.359	1	0	1		7.18548	F
261	32	2020	3.15208	7.47856	0.300958	0.3049	0.076695	3.3322	0.0317094	-0.171341	0.625801	0	5	77.51	39.1405	390.388	1	0	1		7.62344	F
262	32	2021	1.1156	5.08895	0.785055	1.8669	0.027637	3.3673	0.0958375	0.005308	0.651983	0	4.75	74.11	21.3169	280.297	1	0	1		1.44486	E
263	32	2022	1.13729	7.16924	0.808366	1.8158	0.014448	3.4012	0.0829861	-0.006382	0.646369	0	4	74.73	32.1345	314.892	1	0	1	1.09861	1.44284	E
264	32	2023	1.12258	6.64841	0.789892	1.7956	0.015991	3.43399	0.0869828	0.015003	0.663915	0	4.25	74.29	27.563	290.599	1	0	1	2.3979	1.49469	E
265	34	2012	5.06979	2.44398	0.538522	0.8711	0.020015	2.94444	0.372728	-0.070404	0.43286	0	4	70.09	363.788	124.336	0	0	1		3.94604	S
266	34	2013	4.51891	1.13897	0.719504	0.8711	0.05865	2.99573	0.14502	0.038551	0.44007	0	4.75	75.29	89.8835	106.233	0	0	1		1.44479	S
267	34	2014	5.69751	1.23635	0.641221	0.7948	0.146381	3.04452	0.127215	-0.099104	0.422465	0	4.75	78.31	39.8323	95.4868	0	0	1		3.65776	S
268	34	2015	17.7288	1.81287	0.582597	0.7514	0.046969	3.09104	0.124532	-0.048479	0.438769	0	5	77.91	468.345	92.1142	0	0	1	0.693147	20.7353	S
269	34	2016	1.38382	3.64833	0.844418	1.3014	0.046071	3.13549	0.012569	0.047227	0.312461	0	4.75	72.29	36.2449	129.314	0	0	1	2.63906	3.05376	F
270	34	2018	1.10427	4.6047	0.851975	1.3014	0.020535	3.21888	0.00655539	0.016748	0.253791	0	3.75	67.38	17.0481	277.813	0	0	1	2.56495	3.48916	F
271	34	2019	1.21523	7.91874	0.851301	1.1221	0.025328	3.2581	0.00516721	0.063564	0.252382	0	2.75	68.82	18.5038	363.359	0	0	1	2.19722	3.43494	F
272	34	2020	1.23226	7.47856	0.846763	0.9169	0.020765	3.29584	0.00647814	0.057097	0.213948	0	3.5	70.13	22.6793	390.388	0	0	1	2.70805	3.4668	F
273	34	2021	1.08048	5.08895	0.830145	0.9168	0.007173	3.3322	0.00497431	-0.005354	0.176579	0	4	71.47	41.8753	280.297	0	0	1	2.19722	3.48973	F
274	34	2022	1.13146	7.16924	0.795604	0.7732	0.026155	3.3673	0.00481539	0.026004	0.346925	0	4	71.24	14.156	314.892	0	0	1	1.94591	3.49553	F
275	34	2023	1.19711	6.64841	0.793701	0.6721	0.028352	3.4012	0.0114402	-0.004478	0.267955	0	4	73.34	16.6011	290.599	0	0	1	2.70805	3.36503	F
276	35	2014	1.57862	1.23635	0.504266	1.4894	0.065959	3.04452	0.220344	0.089133	0.616215	0	2.75	66.21	25.7241	95.4868	0	0	1	1.94591	1.38703	N
277	35	2015	2.13405	1.81287	0.579366	1.4171	0.059493	3.09104	0.162701	0.075092	0.572651	0	4.5	75.06	23.9592	92.1142	0	0	1	1.79176	2.00646	N
278	35	2016	1.7705	3.64833	0.65617	0.6389	0.040726	3.13549	0.172554	0.069541	0.523555	0	5	79.16	12.3816	129.314	0	0	1	2.77259	1.18078	N
279	35	2018	1.40173	4.6047	0.626002	0.6341	0.026247	3.21888	0.150389	0.039596	0.489569	0	5.25	79.2	8.3318	277.813	0	0	1	1.38629	0.957279	N
280	35	2019	1.04151	7.91874	0.752553	1.2265	0.027432	3.2581	0.158641	0.116776	0.561764	0	5.75	78.56	4.67342	363.359	0	0	1	1.38629	0.664238	N
281	35	2020	0.959058	7.47856	0.751984	1.2265	0.016965	3.29584	0.161176	0.081837	0.482408	1	5	78.99	4.51084	390.388	0	0	1	0.693147	0.742691	N
282	35	2021	1.15935	5.08895	0.544809	1.2198	0.023186	3.3322	0.0817639	0.098563	0.480797	1	5	76.31	4.25657	280.297	0	0	1	1.09861	1.98611	N
283	35	2022	1.08658	7.16924	0.60563	1.2847	0.004772	3.3673	0.074379	0.040432	0.492619	1	4.25	72.78	14.849	314.892	0	0	1	2.48491	0.825151	N
284	35	2023	1.05639	6.64841	0.614524	1.3467	0.014084	3.4012	0.0957317	0.028873	0.460944	1	4	71.56	5.42198	290.599		0	1	2.07944	0.763409	N
285	36	2012	1.34948	2.44398	0.430298	0.0338	0.02124	2.94444	0.024019	-0.098153	0.320964	0	5.75	80.37	45.4319	124.336	0	0	1	0.693147	2.28013	K
286	36	2013	1.1669	1.13897	0.395484	0.0322	0.02715	2.99573	0.0250554	-0.15205	0.318814	0	4.75	75.06	28.1734	106.233	0	0	1		2.10502	K
287	36	2014	1.57105	1.23635	0.454282	0.0402	0.006876	3.04452	0.0638111	-0.490419	0.313627	0	4.75	76.66	169.319	95.4868	0	0	1		2.46854	K
288	36	2015	2.15061	1.81287	0.584915	0.0906	0.017166	3.09104	0.0438812	0.03721	0.376652	0	5	78.78	108.032	92.1142	0	0	1	1.38629	2.56221	K
289	36	2016	1.56665	3.64833	0.586168	0.099	0.167159	3.13549	0.0989751	0.44356	0.351487	0	5	78.63	7.09546	129.314	0	0	1	1.60944	2.42164	K
290	36	2017	1.59743	3.63874	0.417036	0.1605	0.148815	3.17805	0.106397	-0.053646	0.350057	0	5.25	80.07	7.51907	206.639	0	0	1	2.07944	3.74786	K
291	36	2018	1.07758	4.6047	0.500599	0.193	0.105155	3.21888	0.0766785	0.617896	0.388989	0	4.75	74.73	6.09967	277.813	0	0	1	0.693147	2.35292	K
292	36	2019	1.06154	7.91874	0.534994	0.1641	0.077363	3.2581	0.0672384	0.250765	0.424128	0	5	80.1	7.17791	363.359	0	0	1		2.07068	K
293	36	2020	1.00741	7.47856	0.462818	0.0873	0.067251	3.29584	0.0733711	-0.093619	0.368955	0	5.25	77.06	7.64115	390.388	0	0	1		2.2521	K
294	36	2021	1.04458	5.08895	0.372875	0.1042	0.051641	3.3322	0.0808997	-0.026675	0.410576	0	5	75.32	12.2084	280.297	0	0	1	1.38629	2.58062	K
295	36	2022	0.973045	7.16924	0.322254	0.3166	0.063675	3.3673	0.0817449	0.688491	0.369656	0	5	75.81	10.0292	314.892	0	0	1	0.693147	2.90806	K
296	36	2023	0.948672	6.64841	0.261167	0.3314	0.011302	3.4012	0.087562	-0.362936	0.351969	0	5	76.64	57.9281	290.599	0	0	1	0.693147	2.96867	K
297	37	2012	1.04005	2.44398	0.688802	2.384	-0.040805	2.94444	0.368511	0.028746	0.721346	1	3	70.25		124.336	1	0	1		0.687497	D
298	37	2013	1.02674	1.13897	0.669176	2.3744	0.01337	2.99573	0.347834	0.129405	0.5667	0	3	69.28	33.9253	106.233	1	0	1		0.928443	D
299	37	2014	1.39053	1.23635	0.727446	1.9767	-0.080336	3.04452	0.363843	0.156109	0.5052	0	3	69.96		95.4868	1	0	1		0.857219	D
300	37	2015	2.13088	1.81287	0.880147	1.6865	-0.172126	3.09104	0.364093	0.100257	0.446625	0	3	69.41		92.1142	1	0	1		0.786458	D
301	37	2017	1.41933	3.63874	0.298029	1.6734	0.000104	3.17805	0.49262	0.123031	0.416367	0	3	69.06	1087.41	206.639	1	0	1		4.46706	D
302	37	2018	1.06135	4.6047	0.384122	1.6813	0.004023	3.21888	0.425034	0.222145	0.4147	0	3	67.11	230.402	277.813	1	0	1		2.61139	D
303	37	2019	2.00837	7.91874	0.359328	1.7651	0.007874	3.2581	0.42919	0.16723	0.444901	0	3	69.56	294.191	363.359	1	0	1		5.02879	D
304	37	2020	1.83095	7.47856	0.308885	1.748	0.02177	3.29584	0.306454	0.249515	0.4347	0	3	69.16	96.9038	390.388	1	0	1		5.58306	D
305	37	2021	1.60929	5.08895	0.434287	1.7428	-0.175328	3.3322	0.230558	-0.036609	0.4378	0	3.75	70.41		280.297	1	0	1		2.69915	D
306	37	2022	1.74268	7.16924	0.465578	1.7376	-0.06876	3.3673	0.226877	0.170856	0.431012	0	4	71.16		314.892	1	0	1		2.95807	D
307	37	2023	1.88835	6.64841	0.321344	1.7094	-0.000862	3.4012	0.278858	-0.107238	0.426448	0	3.5	70.23		290.599	1	0	1		5.51119	D
308	38	2021	1.35379	5.08895	0.228375	1.9711	-0.224049	3.3322	0.00534077	-0.510618	0.194811	0	3.25	72.54		280.297	0	0	1		0.879668	L
309	39	2012	1.06301	2.44398	0.648892	0.3352	0.030316	2.94444	0.184288	0.053643	0.761705	1	5	77.23	15.9019	124.336	1	1	1	3.09104	2.11442	C3
310	39	2013	1.09597	1.13897	0.662616	0.3501	0.038857	2.99573	0.186046	0.061806	0.764284	1	5	78.41	15.0174	106.233	1	1	1	2.77259	1.9735	C3
311	39	2014	1.16523	1.23635	0.689185	0.3315	0.037834	3.04452	0.217042	0.118494	0.755452	1	3.75	69.92	19.2832	95.4868	1	1	1	2.48491	1.88227	C3
312	39	2015	1.1072	1.81287	0.667536	0.5584	0.023357	3.09104	0.20464	-0.054799	0.792518	1	4.75	79.54	27.5243	92.1142	1	1	1	2.3979	1.45056	C3
313	39	2016	1.01499	3.64833	0.685954	0.3824	0.006345	3.13549	0.176843	0.029877	0.797011	1	5	77.36	59.2487	129.314	1	1	1	2.3979	1.08941	C3
314	39	2017	1.08098	3.63874	0.668943	0.3225	0.024751	3.17805	0.175653	0.04947	0.801665	1	4.5	73.46	21.5801	206.639	1	1	1	3.17805	1.52711	C3
315	39	2018	0.944346	4.6047	0.670181	0.3179	0.028108	3.21888	0.145948	0.001452	0.788272	1	4.75	78.87	7.76245	277.813	1	1	1	3.49651	1.22355	C3
316	39	2019	0.951001	7.91874	0.680212	0.3169	0.015167	3.2581	0.219916	0.031657	0.79876	1	5.5	81.28	14.0232	363.359	1	1	1	2.70805	1.16058	C3
317	39	2020	1.0001	7.47856	0.631672	0.3057	0.037772	3.29584	0.241511	0.122338	0.806002	1	5.5	80.06	8.964	390.388	1	1	1	2.56495	1.55259	C3
318	39	2021	1.01303	5.08895	0.630773	0.2455	0.055639	3.3322	0.226768	0.216918	0.784069	1	5.25	77.15	7.37856	280.297	1	1	1	2.3979	2.18049	C3
319	39	2022	0.92777	7.16924	0.570554	0.2229	0.030652	3.3673	0.268694	0.161889	0.742637	1	6	83	8.25085	314.892	1	1	1	1.60944	1.85857	C3
320	39	2023	0.938323	6.64841	0.600463	0.2289	0.012113	3.4012	0.249468	0.029973	0.761754	1	6.5	84.76	22.1388	290.599	1	1	1	1.38629	1.50817	C3
321	40	2012	1.42068	2.44398	0.593918	0.8404	0.081615	2.94444	0.0313992	-0.244563	0.3654	0	3	65.67	12.2903	124.336	0	0	1	1.09861	2.02836	K
322	40	2013	1.17623	1.13897	0.683762	0.9919	0.030126	2.99573	0.0183318	-0.213822	0.3897	0	1.75	62	19.0367	106.233	0	0	1		1.4991	K
323	40	2014	1.4208	1.23635	0.702902	1.1222	0.012886	3.04452	0.0166184	-0.023865	0.41749	0	3	67.34	58.0217	95.4868	0	0	1		1.48662	K
324	40	2015	1.83098	1.81287	0.804167	0.2587	0.011241	3.09104	0.00989225	0.045239	0.413145	0	3	67.11	113	92.1142	0	0	1	0.693147	1.74905	K
325	40	2016	1.10993	3.64833	0.365806	0.6485	0.014577	3.13549	0.0116486	-0.04816	0.785019	0	3.25	69.84	93.7262	129.314	0	0	1	1.38629	1.54738	K
326	40	2017	1.19119	3.63874	0.600067	0.6417	0.023378	3.17805	0.0946786	0.012908	0.739968	0	3.75	72.54	34.7951	206.639	0	0	1	1.38629	1.34515	E
327	40	2018	0.920839	4.6047	0.576703	0.3747	0.035576	3.21888	0.163757	-0.206112	0.653287	0	4.75	76.49	9.54344	277.813	0	0	1	1.94591	1.03629	D
328	40	2019	0.831874	7.91874	0.563673	0.1944	-0.029265	3.2581	0.187852	0.031104	0.50221	0	4.25	71.02		363.359	0	0	1		0.592185	D
329	40	2020	0.809312	7.47856	0.534554	0.134	-0.036406	3.29584	0.201514	0.034807	0.454772	0	3.25	68.34		390.388	0	0	1		0.381118	D
330	40	2021	0.84271	5.08895	0.557142	0.1107	-0.023063	3.3322	0.2064	0.018039	0.4271	0	2.75	68.58		280.297	0	0	1		0.380594	D
331	40	2022	0.837492	7.16924	0.557906	0.1122	-0.011956	3.3673	0.212204	0.061226	0.421363	0	3.75	73.53		314.892	0	0	1	0.693147	0.44192	D
332	40	2023	0.831396	6.64841	0.533746	0.1329	-0.007229	3.4012	0.216823	0.028251	0.43317	0	4	74.83		290.599					0.30309	D
333	42	2012	1.25418	2.44398	0.613915	1.364	0.056134	2.94444	0.00941599	0.078703	0.79913	0	4.5	73.86	11.6859	124.336	1	0	1	0.693147	2.21682	K
334	42	2013	1.38289	1.13897	0.616542	1.4216	0.052273	2.99573	0.0106646	0.034728	0.72872	0	4.5	74.25	15.1177	106.233	0	0	1	1.60944	2.23456	K
335	42	2014	1.24944	1.23635	0.796201	1.2331	0.025263	3.04452	0.0050498	-0.182324	0.68676	0	4	73.71	24.0232	95.4868	0	0	1	1.94591	1.29886	K
336	42	2015	1.2424	1.81287	0.771898	0.3797	0.019584	3.09104	0.0592101	-0.053091	0.708229	0	4.25	75.98	34.7794	92.1142	0	0	1	2.07944	1.19603	K
337	42	2017	1.06574	3.63874	0.842186	0.4197	0.016732	3.17805	0.0319146	-0.172697	0.739704	1	4	74.87	17.7209	206.639	0	0	1	1.38629	0.909634	K
338	42	2018	0.995526	4.6047	0.833525	0.4179	0.009255	3.21888	0.0272326	0.079914	0.762972	1	4.25	70.31	17.9767	277.813	0	0	1	1.38629	0.829324	K
339	42	2019	0.98251	7.91874	0.822497	0.3669	0.014772	3.2581	0.0249084	-0.022316	0.737075	1	3.25	68.53	10.7193	363.359	0	0	1	0.693147	0.933278	K
340	42	2020	0.952447	7.47856	0.815569	0.3803	0.003571	3.29584	0.0242514	0.033464	0.7584	1	3.25	70.35	37.9869	390.388	0	0	1		1.0403	K
341	42	2021	0.930832	5.08895	0.801428	1.1766	0.001521	3.3322	0.0251961	0.004143	0.776829	1	4	70.59	82.0196	280.297	0	0	1		1.01847	K
342	42	2022	0.92004	7.16924	0.77605	0.3194	0.000231	3.3673	0.0264239	0.031737	0.724046	1	4	71.58	586.152	314.892	0	0	1		1.0036	K
343	42	2023	0.943196	6.64841	0.819805	0.2366	-0.062571	3.4012	0.0298288	0.05022	0.656442	1	4	70.18		290.599	0	0	1		0.787243	K
344	45	2012	1.31927	2.44398	0.307152	0.1062	-0.04391	2.94444	0.504697	-0.305342	0.596	0	2.25	57.87		124.336	1	0	1	0.693147	2.44581	F
345	45	2013	1.35145	1.13897	0.194236	0.3116	0.019957	2.99573	0.307966	-0.330033	0.73257	0	2.25	65.42	85.8101	106.233	1	0	1	0.693147	4.05106	F
346	45	2014	1.73926	1.23635	0.221956	0.1344	-0.040035	3.04452	0.292219	-0.082514	0.530869	0	3.25	70.13		95.4868	1	0	1	1.09861	4.97034	F
347	45	2015	2.39025	1.81287	0.267673	0.1857	0.002903	3.09104	0.266054	0.055699	0.558862	0	3.75	71.77	841.101	92.1142	1	1	1	0.693147	5.84078	C3
348	45	2016	1.79837	3.64833	0.164936	0.1229	-0.024621	3.13549	0.175669	-0.074971	0.524329	0	4	71.49		129.314	1	1	1		7.2131	C3
349	45	2017	1.28985	3.63874	0.160336	0.1127	0.017717	3.17805	0.156381	-0.042181	0.493624	0	4	72.07	67.6732	206.639	1	1	1		5.49074	C3
350	45	2018	0.865684	4.6047	0.251066	0.1114	-0.014136	3.21888	0.213863	-0.5026	0.497085	0	4	73.66		277.813	1	1	1		2.27263	C3
351	45	2019	0.942106	7.91874	0.149354	0.1094	-0.004049	3.2581	0.199327	0.417255	0.491595	0	3.5	70.05		363.359	1	1	1		4.34354	C3
352	45	2020	0.902737	7.47856	0.215358	0.1056	0.009156	3.29584	0.159005	0.002211	0.493372	0	4	70.6	83.6994	390.388	1	1	1		2.94996	C3
353	45	2021	1.09931	5.08895	0.288691	0.1281	0.01425	3.3322	0.431704	-0.003312	0.511358	0	3.5	71.64	64.0615	280.297	1	1	1	1.09861	2.69101	C3
354	45	2022	1.21636	7.16924	0.282367	0.1238	0.019997	3.3673	0.398819	0.306893	0.505261	1	4	71.12	50.248	314.892	1	1	1	1.09861	3.14298	C3
355	45	2023	1.25457	6.64841	0.272204	0.1244	0.022568	3.4012	0.365676	0.118289	0.511539	1	4	73.25	47.0121	290.599	1	1	1	0.693147	3.50646	C3
356	46	2012	1.50457	2.44398	0.710283	0.1127	0.02862	2.94444	0.00449581	-0.092376	0.860467	0	5.25	79.09	31.6298	124.336	0	0	1	1.60944	1.89549	K
357	46	2013	1.26475	1.13897	0.763096	0.1215	0.0329	2.99573	0.00329551	-0.106518	0.846406	0	6	82.7	17.3552	106.233	0	0	1	1.94591	1.53345	K
358	46	2014	1.45861	1.23635	0.823456	0.0981	0.026686	3.04452	0.00784743	0.01627	0.835079	0	6	82.84	27.082	95.4868	0	0	1	1.38629	1.21056	K
359	46	2015	1.35451	1.81287	0.87189	0.1307	0.028047	3.09104	0.00583579	-0.002211	0.854066	0	6	82.27	21.5025	92.1142	0	0	1	1.60944	1.11962	K
360	46	2016	1.12197	3.64833	0.851677	0.1373	0.021068	3.13549	0.00527441	-0.123746	0.853925	0	5	78.05	15.791	129.314	0	0	1	2.19722	0.98192	K
361	46	2017	1.05884	3.63874	0.85357	0.1555	0.017393	3.17805	0.00546185	-0.127023	0.811612	0	5	78.69	12.5343	206.639	0	0	1	0.693147	0.655059	K
362	46	2018	0.980811	4.6047	0.865957	0.145	0.005167	3.21888	0.00444684	0.053535	0.81721	0	5	79.71	23.4888	277.813	0	0	1		0.436345	K
363	48	2012	2.71981	2.44398	0.592418	0.4411	0.024476	2.94444	0.264498	-0.032783	0.3428	0	3.5	68.51	87.1584	124.336	0	1	1		3.39242	C1
364	48	2013	3.81837	1.13897	0.636463	0.286	-0.007818	2.99573	0.289626	-0.097147	0.2809	0	2.25	61.75		106.233	0	1	1		4.03405	C1
365	48	2014	2.7284	1.23635	0.695063	0.8426	0.072533	3.04452	0.183497	0.456876	0.302062	0	2	63.48	34.3719	95.4868	0	1	1		3.13605	C1
366	48	2015	7.75998	1.81287	0.58659	0.6843	0.106927	3.09104	0.174782	0.246392	0.4242	0	2	64.31	67.8054	92.1142	0	1	1	1.38629	9.21439	C1
367	48	2017	2.80086	3.63874	0.818492	1.1855	-0.047321	3.17805	0.15967	0.151843	0.683621	0	2.5	65.16		206.639	0	1	1		1.89928	C1
368	48	2019	1.97762	7.91874	0.632612	0.8752	0.198764	3.2581	0.0781497	0.251835	0.734908	0	1	52.78	7.51645	363.359	0	1	1		3.40096	C1
369	48	2020	1.64974	7.47856	0.719174	0.8431	0.107197	3.29584	0.0543408	0.322028	0.753789	0	1	55.5	10.5012	390.388	0	1	1		1.95809	C1
370	48	2021	1.4381	5.08895	0.827464	0.8762	0.032227	3.3322	0.215462	0.272296	0.762107	0	2.5	68.06	22.7233	280.297	0	1	1	0.693147	0.79715	C1
371	48	2022	1.38078	7.16924	0.848175	0.9829	0.049189	3.3673	0.275016	0.075233	0.779084	0	3.25	68.51	11.732	314.892	0	1	1	1.09861	0.791119	C1
372	48	2023	1.47182	6.64841	0.677847	1.3747	0.118498	3.4012	0.498996	-0.035909	0.779482	0	4	77.49	5.52436	290.599	0	1	1	1.94591	2.57196	C1
373	49	2013	3.65583	1.13897	0.806481	0.2454	0.105129	2.94444	0.0352202	0.026772	0.808132	0	3	69.68	34.9241	106.233	1	1	1	2.56495	4.1269	C3
374	49	2014	2.12573	1.23635	0.803558	0.0646	0.077766	2.99573	0.0347421	0.045955	0.480876	0	3.75	72.7	19.7581	95.4868	1	1	1	2.30259	2.97875	C3
375	49	2015	4.07295	1.81287	0.647971	0.178	0.076278	3.04452	0.0522766	0.214645	0.647116	0	4	71.68	37.8252	92.1142	1	1	1	1.94591	6.59991	C3
376	49	2016	2.38567	3.64833	0.708479	0.1769	0.081814	3.09104	0.0440996	0.02925	0.674105	0	3.25	68.22	24.6806	129.314	1	1	1	2.07944	3.85253	C3
377	49	2017	1.82824	3.63874	0.761753	0.1426	0.056996	3.13549	0.0866833	-0.088396	0.641807	0	3.75	70.64	22.3372	206.639	1	1	1	3.21888	3.00936	C3
378	49	2018	1.41054	4.6047	0.743297	0.1468	0.063939	3.17805	0.0778159	0.019766	0.607583	0	4	71.07	11.199	277.813	1	1	1	2.30259	3.20816	C3
379	49	2019	1.63025	7.91874	0.673751	0.1616	0.076152	3.21888	0.0980514	0.255821	0.559292	0	3.25	67.83	12.6019	363.359	1	1	1	1.94591	3.84653	C3
380	49	2020	2.22562	7.47856	0.687771	0.252	0.083133	3.2581	0.102593	0.211475	0.770966	0	3	67.47	18.9207	390.388	1	1	1	1.60944	4.36959	C3
381	49	2021	2.29905	5.08895	0.681789	1.171	0.079954	3.29584	0.0791009	0.070833	0.653351	0	3.75	72.45	22.0588	280.297	1	1	1	1.94591	4.1082	C3
382	49	2022	1.70237	7.16924	0.662442	1.1949	0.07319	3.3322	0.155688	0.049999	0.613362	0	4	70.35	15.2723	314.892	1	1	1	1.60944	3.57706	C3
383	49	2023	1.24558	6.64841	0.613504	1.1116	0.035204	3.3673	0.207088	0.315166	0.508628	0	4	72.55	20.4122	290.599	1	1	1	0.693147	2.61592	C3
384	50	2012	1.19044	2.44398	0.608351	0.2887	0.017065	2.89037	0.565474	0.165368	0.626156	1	4	71.93	33.0197	124.336	1	1	1	1.60944	1.25917	C3
385	50	2013	1.40083	1.13897	0.588088	0.2179	0.03619	2.94444	0.499792	0.301265	0.570861	1	4	70.03	22.705	106.233	1	1	1	1.79176	1.64356	C3
386	50	2014	1.4243	1.23635	0.454445	1.1654	0.049973	2.99573	0.498074	0.234416	0.679663	1	4	71.6	31.5667	95.4868	1	1	1	2.07944	1.76474	C3
387	50	2015	1.4144	1.81287	0.387465	1.1654	0.029773	3.04452	0.316504	0.574929	0.689718	1	4.25	75.33	53.4895	92.1142	1	1	1	2.19722	2.33325	C3
388	50	2017	1.44314	3.63874	0.511848	1.1269	0.031451	3.13549	0.223326	0.166354	0.551748	0	4.75	75.69	34.2115	206.639	1	1	1	3.13549	1.81726	C3
389	50	2018	0.932635	4.6047	0.566855	1.9606	0.017143	3.17805	0.487196	0.144899	0.68821	0	5	76.72	20.4213	277.813	1	1	1	2.63906	0.799352	C3
390	50	2019	1.09082	7.91874	0.591951	1.9737	0.013218	3.21888	0.431558	0.13083	0.682959	0	4.25	73.72	40.2283	363.359	1	1	1	2.56495	0.978605	C3
391	50	2020	1.0269	7.47856	0.543647	2.1552	0.021215	3.2581	0.363044	0.169608	0.660556	0	4	72.85	24.5688	390.388	1	1	1	2.63906	0.964515	C3
392	50	2021	0.966506	5.08895	0.566435	2.1552	0.020033	3.29584	0.302078	0.118131	0.635212	0	5	77.34	20.746	280.297	1	1	1	2.19722	0.936088	C3
393	50	2022	0.89284	7.16924	0.626341	2.1552	0.001376	3.3322	0.284324	0.08127	0.633701	0	5	77.25	197.45	314.892	1	1	1	1.09861	0.694496	C3
394	50	2023	0.966762	6.64841	0.646316	2.2492	-0.025894	3.3673	0.56153	0.076323	0.688408	0	5	75.75		290.599	1	1	1	1.38629	0.641293	C3
395	55	2012	1.59402	2.44398	0.502397	1.2607	0.002869	2.83321	0.146729	0.05435	0.1885	0	5	76.27	516.883	124.336	0	1	1	0.693147	2.67071	C3
396	55	2013	1.75116	1.13897	0.5322	1.4488	0.03304	2.89037	0.17808	0.122637	0.1987	0	4.25	71.12	52.4439	106.233	0	1	1		3.0585	C3
397	55	2014	2.17292	1.23635	0.644927	1.5523	0.029602	2.94444	0.133702	-0.297887	0.203507	0	4	70.05	82.8859	95.4868	0	1	1	1.60944	2.8935	C3
398	55	2015	2.50963	1.81287	0.701165	1.7118	0.016788	2.99573	0.103637	-0.131135	0.302457	0	4	73.57	159.559	92.1142	0	1	1	0.693147	3.08585	C3
399	55	2016	1.84302	3.64833	0.660779	1.9667	0.116608	3.04452	0.0746744	0.122318	0.292392	0	3.25	69.04	16.3956	129.314	0	1	1	1.38629	3.05566	C3
400	55	2017	1.3761	3.63874	0.575245	1.8716	0.159729	3.09104	0.0613892	0.125762	0.299246	0	4.5	76.79	6.46738	206.639	0	1	1	0.693147	2.58724	C3
401	55	2018	0.903842	4.6047	0.512594	1.5466	0.237416	3.13549	0.0427132	0.078598	0.261081	0	4.25	71.4	3.7526	277.813	0	1	1		2.39554	C3
402	55	2019	0.943638	7.91874	0.53991	1.5108	0.031483	3.17805	0.0419819	-0.000911	0.24819	0	4.75	75.93	15.6475	363.359	0	1	1		1.45888	C3
403	55	2020	0.884892	7.47856	0.540957	1.333	0.03286	3.21888	0.0407152	0.087387	0.244485	0	5	77.96	12.742	390.388	0	1	1		1.45835	C3
404	55	2021	0.88868	5.08895	0.543997	1.3654	0.01878	3.2581	0.0541062	-0.009691	0.250604	0	4.25	73.88	23.5326	280.297	0	1	1		1.46536	C3
405	55	2022	0.855185	7.16924	0.543327	1.3951	0.022886	3.29584	0.0507496	0.032543	0.249076	0	4	74.47	17.7506	314.892	0	1	1		1.45952	C3
406	55	2023	0.825576	6.64841	0.548846	1.5176	0.021205	3.3322	0.0464124	0.042021	0.248295	0	4.25	74.97	17.5257	290.599	0	1	1		1.39079	C3
407	56	2014	0.983125	1.23635	0.628363	1.0051	-0.069256	2.94444	0.007701	-0.081232	0.269774	0	4	70.38		95.4868	0	0	1		0.462833	K
408	56	2015	1.48268	1.81287	0.374701	1.8371	0.004833	2.99573	0.00716862	0.037262	0.683651	0	4	71.07	506.318	92.1142	0	0	1	1.60944	2.24793	K
409	56	2016	1.22203	3.64833	0.482337	1.8371	0.012493	3.04452	0.00511525	0.007081	0.684455	0	3.5	70.78	130.647	129.314	0	0	1	1.94591	1.37704	K
410	56	2018	0.93299	4.6047	0.561924	1.7389	0.008382	3.13549	0.00386177	0.02445	0.623564	0	4	71.26	46.8504	277.813	0	0	1		0.911844	K
411	56	2019	0.903192	7.91874	0.554071	1.6852	0.005933	3.17805	0.00372634	0.041949	0.602937	0	3.5	67.3	63.795	363.359	0	0	1		0.823979	L
412	56	2020	0.856241	7.47856	0.588872	1.599	-0.026327	3.21888	0.00378801	0.068774	0.569919	0	2.5	61.95		390.388	0	0	1		0.2425	L
413	56	2021	1.20134	5.08895	0.690232	1.5946	-0.110917	3.2581	0.00364368	0.056464	0.5484	0	3.5	71.73		280.297	0	0	1		0.037478	L
414	56	2022	1.24144	7.16924	0.792816	1.5185	-0.114015	3.29584	0.011112	0.049476	0.4489	0	2.5	63.59		314.892	0	0	1		-0.46976	L
415	56	2023	1.30735	6.64841	0.889474	0.9588	-0.121426	3.3322	0.0128543	0.039557	0.321539	0	2	64.37		290.599	0	0	1		-0.606816	L
416	58	2012	1.75727	2.44398	0.211593	0.1574	0.032371	2.83321	0.0247984	-0.127824	0.3451	0	4	70.95	57.7991	124.336	1	0	1		5.95106	L
417	58	2013	1.82337	1.13897	0.327471	0.117	0.037567	2.89037	0.0196149	-0.229576	0.3088	0	3.25	68.11	52.3926	106.233	1	0	1		4.00743	L
418	58	2014	2.07437	1.23635	0.437772	0.1078	0.032817	2.94444	0.0155687	-0.459284	0.319653	0	3.75	73.27	68.231	95.4868	1	0	1		3.39796	L
419	58	2016	3.06806	3.64833	0.309922	0.0784	0.055097	3.04452	0.0153758	-0.139239	0.323943	0	4	72.15	60.8614	129.314	1	0	1	1.09861	7.46631	L
420	58	2017	1.44415	3.63874	0.630906	0.0375	0.04427	3.09104	0.00892445	0.195095	0.369542	0	3.25	67.92	29.6855	206.639	1	0	1		1.68143	L
421	58	2019	1.47368	7.91874	0.594452	0.0367	0.015492	3.17805	0.00998006	0.103013	0.57003	0	4	71.68	88.0322	363.359	1	0	1		1.8789	L
422	58	2020	1.43226	7.47856	0.574448	0.0371	0.005022	3.21888	0.0404934	0.069291	0.568904	0	4	73.66	275.106	390.388	1	0	1		1.67707	L
423	58	2021	1.4246	5.08895	0.54314	0.0425	0.017242	3.2581	0.0471199	0.235312	0.567004	0	4	73.11	84.1468	280.297	1	0	1		1.98772	L
424	58	2022	2.08266	7.16924	0.538946	0.046	0.007315	3.29584	0.0488493	0.075091	0.56732	0	4	72.78	242.845	314.892	1	0	1		2.8807	L
425	59	2012	1.02403	2.44398	0.774421	0.0686	0.00065	2.77259	0.566702	-0.090756	0.627362	0	5.5	80.03	410.138	124.336	1	1	1	2.70805	1.30249	C2
426	59	2013	0.956381	1.13897	0.745773	0.07	-0.005294	2.83321	0.589841	0.078175	0.566776	0	5.25	77.9		106.233	1	1	1	2.19722	1.56679	C2
427	59	2014	1.13612	1.23635	0.725987	0.1079	-0.047146	2.89037	0.509679	0.005504	0.600062	0	4.75	74.78		95.4868	1	1	1	1.09861	1.26119	C2
428	59	2016	1.2218	3.64833	0.646672	0.5553	0.060307	2.99573	0.457287	0.206094	0.591974	0	3.75	72.72	10.2986	129.314	1	1	1	2.56495	1.59114	C2
429	59	2017	1.07288	3.63874	0.591054	0.5187	0.062278	3.04452	0.451586	0.153666	0.513791	0	4.25	76.37	7.85238	206.639	1	1	1	2.83321	1.87182	C2
430	59	2018	0.869618	4.6047	0.576934	0.5737	0.035433	3.09104	0.416288	0.128169	0.496614	0	4.75	76.21	8.45456	277.813	1	1	1	2.07944	2.10959	C2
431	59	2019	0.849944	7.91874	0.51817	0.5942	0.033002	3.13549	0.476198	0.160484	0.49508	0	5	77.06	9.28582	363.359	1	1	1	1.60944	2.38413	C2
432	59	2020	0.810643	7.47856	0.494189	0.8962	0.01205	3.17805	0.457726	0.194108	0.497771	0	5	78.36	25.5924	390.388	1	1	1	1.60944	2.10022	C2
433	59	2021	0.89911	5.08895	0.53655	0.8601	0.031232	3.21888	0.376748	0.180839	0.603182	0	4.25	71.52	12.4243	280.297	1	1	1	1.38629	2.44582	C2
434	59	2022	0.870483	7.16924	0.537197	0.8391	0.018285	3.2581	0.358592	0.100927	0.577778	0	4	72.5	18.1033	314.892	1	1	1	1.38629	2.52257	C2
435	59	2023	0.805735	6.64841	0.530372	0.8406	0.002576	3.29584	0.325356	0.056338	0.568824	0	4.75	76.64	105.683	290.599	1	1	1	1.79176	2.52948	C2
436	60	2012	1.82193	2.44398	0.495988	0.3029	0.037986	2.77259	0.279693	0.207095	0.518398	0	5.25	79.03	34.9623	124.336	1	1	1	2.83321	3.42667	C3
437	60	2013	1.45758	1.13897	0.561427	0.3788	0.029525	2.83321	0.278473	0.128676	0.528744	0	5.25	79.13	30.7681	106.233	1	1	1	2.89037	2.85123	C3
438	60	2014	1.91697	1.23635	0.540798	0.3605	0.038464	2.89037	0.317025	0.108785	0.513864	0	4.25	72.55	35.5479	95.4868	1	1	1	2.63906	3.75477	C3
439	60	2015	2.35813	1.81287	0.503239	0.3878	0.017324	2.94444	0.311643	0.04273	0.522767	0	4.75	77.76	119.067	92.1142	1	1	1	2.3979	3.67772	C3
440	60	2017	1.79676	3.63874	0.448532	0.3642	0.061028	3.04452	0.287279	0.286847	0.464696	0	5	78.78	24.3082	206.639	1	1	1	2.83321	3.53958	C3
441	60	2018	1.17521	4.6047	0.450591	0.3526	0.047405	3.09104	0.306365	0.228576	0.413438	0	5	76.32	15.5412	277.813	1	1	1	2.30259	2.68865	C3
442	60	2019	1.19608	7.91874	0.440773	0.365	0.043759	3.13549	0.356061	0.250344	0.430365	0	5	77.76	17.6152	363.359	1	1	1	2.30259	2.78812	C3
443	60	2020	1.17918	7.47856	0.47259	0.3621	0.049244	3.17805	0.305715	0.156599	0.430321	0	5	78.64	15.6439	390.388	1	1	1	1.79176	2.91746	C3
444	60	2021	1.15057	5.08895	0.501386	0.1466	0.047009	3.21888	0.279931	0.139465	0.413603	0	4.25	72.33	14.6765	280.297	1	1	1	1.60944	3.04018	C3
445	60	2022	1.00088	7.16924	0.531575	0.1347	0.041003	3.2581	0.345355	0.069287	0.43151	0	4	73.74	12.4045	314.892	1	1	1	1.09861	2.7447	C3
446	60	2023	0.977487	6.64841	0.602202	0.149	0.027482	3.29584	0.40445	0.072602	0.463022	0	4.75	75.84	15.5262	290.599	1	1	1	1.79176	2.44171	C3
447	61	2012	1.33246	2.44398	0.593047	0.466	0.010443	2.77259	0.27521	0.048885	0.497887	0	4.75	78.04	75.1131	124.336	1	0	1	1.79176	0.786413	L
448	61	2013	1.54158	1.13897	0.499835	0.8959	0.018903	2.83321	0.228061	0.030663	0.639	0	4.5	74.58	66.1904	106.233	1	0	1	1.94591	1.35147	L
449	61	2014	2.10185	1.23635	0.554065	1.3813	0.010404	2.89037	0.223005	0.105012	0.705305	0	4.25	73.82	164.181	95.4868	1	0	1	1.38629	1.64792	L
450	61	2015	2.4055	1.81287	0.622803	1.315	0.002957	2.94444	0.176078	0.131403	0.692617	0	4.75	77.23	678.145	92.1142	1	0	1	2.3979	1.61645	L
451	61	2016	1.85198	3.64833	0.637762	1.2236	0.005589	2.99573	0.112332	0.050166	0.705613	0	5	78.23	225.051	129.314	1	0	1	1.09861	1.16142	L
452	61	2017	1.34938	3.63874	0.659883	1.2236	0.00339	3.04452	0.0866622	0.065864	0.691435	0	5	78.15	212.493	206.639	1	0	1		0.650488	L
453	61	2018	1.08624	4.6047	0.653134	0.9165	0.005297	3.09104	0.101337	0.100421	0.692343	0	5	78.15	82.1172	277.813	1	0	1		0.411125	L
454	61	2019	1.13336	7.91874	0.649514	0.9165	0.021081	3.13549	0.103337	0.073831	0.693244	0	5	77.75	23.3153	363.359	1	0	1	0.693147	0.582536	L
455	61	2020	1.25091	7.47856	0.634451	0.9165	0.022669	3.17805	0.102176	0.055836	0.698244	0	5	77.88	27.0606	390.388	1	0	1		0.700626	L
456	61	2021	1.1629	5.08895	0.638294	0.9165	0.024733	3.21888	0.0972841	0.09744	0.684757	0	4.25	73.93	21.8806	280.297	1	0	1		0.694196	L
457	62	2012	1.48454	2.44398	0.679874	0.0178	0.05856	2.77259	0.051617	0.041915	0.7556	0	4	73.76	14.2163	124.336	0	0	1	0.693147	1.78776	L
458	62	2015	4.39817	1.81287	0.404929	0.0984	0.073072	2.94444	0.061361	0.077516	0.731968	0	4	72.66	70.6435	92.1142	0	0	1	2.19722	7.10877	L
459	62	2016	3.19188	3.64833	0.410328	0.0984	0.06712	2.99573	0.0474809	-0.138224	0.731097	0	4	73.48	46.5949	129.314	0	0	1	1.09861	5.77621	L
460	62	2017	2.346	3.63874	0.477586	0.0984	0.058976	3.04452	0.036111	0.124252	0.733133	0	4	72.28	37.0992	206.639	0	0	1	1.38629	4.11546	F
461	62	2018	1.66624	4.6047	0.500546	0.0984	0.080865	3.09104	0.0282103	-0.005625	0.741283	0	4.75	76.53	15.6154	277.813	0	0	1	1.38629	3.56886	F
462	62	2019	1.80801	7.91874	0.496825	0.0984	0.066251	3.13549	0.0229845	0.128673	0.738396	0	4.25	74.24	20.7651	363.359	0	0	1	1.79176	3.8081	F
463	62	2020	1.56377	7.47856	0.50159	0.0975	0.061017	3.17805	0.0209519	-0.081605	0.731764	0	4	74.19	18.0776	390.388	0	0	1	1.09861	3.62887	F
464	62	2021	1.71096	5.08895	0.568913	0.2425	0.074457	3.21888	0.0151417	-0.123308	0.77583	0	4	74.05	17.2832	280.297	0	0	1	1.79176	3.70127	F
465	62	2022	1.30193	7.16924	0.52189	0.3012	0.067208	3.2581	0.0135498	0.259948	0.756171	0	4	73.46	11.8278	314.892	0	0	1		3.41385	F
466	62	2023	1.21198	6.64841	0.548013	0.6938	0.032448	3.29584	0.0118481	-0.008167	0.743868	0	4	73.63	21.3007	290.599	0	0	1		2.76252	F
467	63	2012	1.08256	2.44398	0.789302	0.7815	-0.024478	2.77259	0.0660481	0.018916	0.694605	1	5	78.1		124.336	0	1	1	3.73767	1.26247	C3
468	63	2013	1.17343	1.13897	0.763931	0.7144	0.013816	2.83321	0.0744356	0.03193	0.645144	1	4.25	73.34	31.339	106.233	0	1	1	3.7612	1.58435	C3
469	63	2014	1.27458	1.23635	0.752458	0.6673	0.026445	2.89037	0.0691837	0.032136	0.571648	1	4.5	74.3	22.7596	95.4868	0	1	1	3.68888	1.77291	C3
470	63	2017	1.60913	3.63874	0.684777	0.7027	0.037719	3.04452	0.060394	0.07244	0.605164	1	5.75	79.63	28.3022	206.639	0	1	1	3.89182	2.17613	C3
471	63	2018	1.31133	4.6047	0.745184	0.6859	-0.050853	3.09104	0.0687902	-0.09453	0.611434	1	5.5	79.9		277.813	0	1	1	3.71357	1.14395	C3
472	63	2019	1.64936	7.91874	0.731206	0.7984	0.042703	3.13549	0.0664543	0.074601	0.603085	1	6	80.65	25.8994	363.359	0	1	1	3.8712	1.99893	C3
473	63	2020	1.54584	7.47856	0.693813	0.8806	0.032358	3.17805	0.0790915	0.098504	0.566561	1	6	83.3	32.8785	390.388	0	1	1	3.8712	2.05201	C3
474	63	2021	1.51246	5.08895	0.684246	0.9831	0.044057	3.21888	0.0677695	0.142949	0.553427	1	6	82.05	22.5248	280.297	0	1	1	3.97029	2.23709	C3
475	63	2022	1.29225	7.16924	0.670948	0.993	0.04456	3.2581	0.0713626	0.063978	0.535039	1	6.75	83	15.7189	314.892	0	1	1	3.49651	2.07552	C3
476	63	2023	1.24436	6.64841	0.659972	1.003	0.048393	3.29584	0.066543	0.137033	0.513744	1	6.75	84.76	13.7066	290.599	0	1	1	3.68888	2.05386	C3
477	65	2012	1.24573	2.44398	0.756321	0.1919	0.051874	2.70805	0.00750289	-0.003008	0.630611	0	3.25	70.18	10.9037	124.336	1	0	1		1.32895	E
478	65	2013	1.46898	1.13897	0.757927	0.2132	0.054648	2.77259	0.0352911	0.279137	0.660581	0	4.25	74.68	14.4501	106.233	1	0	1		1.85515	E
479	65	2014	1.69399	1.23635	0.75983	0.1783	0.050407	2.83321	0.028067	0.050321	0.68731	0	4.5	75.65	20.4802	95.4868	1	0	1		1.82472	E
480	65	2016	1.65818	3.64833	0.698646	0.5768	0.050319	2.94444	0.0314801	0.022265	0.808745	0	4.75	76.6	26.3143	129.314	1	0	1	2.48491	1.9774	E
481	65	2017	1.3618	3.63874	0.640241	0.5451	0.046006	2.99573	0.0396558	0.167163	0.734385	0	5.25	77.52	17.1892	206.639	1	0	1	3.2581	2.22592	E
482	65	2018	1.09289	4.6047	0.597413	0.5666	0.053927	3.04452	0.0367389	0.025725	0.687556	0	5	76.43	9.56581	277.813	1	0	1	1.60944	2.10358	E
483	65	2019	1.06663	7.91874	0.630137	0.5444	0.056468	3.09104	0.0381106	-0.195708	0.69319	0	5	78.57	9.00017	363.359	1	0	1	1.60944	1.82094	E
484	65	2020	0.976456	7.47856	0.655597	0.5272	0.047774	3.13549	0.0437825	-0.120464	0.668808	0	5	77.54	7.32085	390.388	1	0	1		1.7646	E
485	65	2021	0.991091	5.08895	0.6463	0.5274	0.036182	3.17805	0.0983771	0.122962	0.664956	0	4.25	74.59	9.81468	280.297	1	0	1	0.693147	1.66998	E
486	65	2022	0.987956	7.16924	0.612401	0.5273	0.038786	3.21888	0.125692	0.05672	0.68207	0	4	72.54	10.287	314.892	1	0	1	1.79176	1.62629	E
487	65	2023	1.07408	6.64841	0.608795	0.5965	0.04161	3.2581	0.122448	0.050171	0.717752	0	5	79.95	11.7882	290.599	1	0	1	2.30259	2.03045	E
488	66	2012	0.935517	2.44398	0.738523	0.0178	0.002652	2.77259	0.101545	0.177144	0.555678	0	6	82.69	46.3146	124.336	1	1	1		2.32131	C3
489	66	2013	0.906399	1.13897	0.77851	0.0677	-0.019459	2.83321	0.0942956	0.021692	0.582211	0	6	82.18		106.233	1	1	1		2.24095	C3
490	66	2014	0.978179	1.23635	0.791154	0.0512	-0.008519	2.89037	0.0881988	0.083156	0.57299	0	5.25	77.49		95.4868	1	1	1		2.26521	C3
491	66	2016	1.17034	3.64833	0.767378	0.0425	0.005345	2.99573	0.0137794	0.066805	0.574035	0	5	76.72	76.7148	129.314	1	1	1	2.63906	2.37162	C3
492	66	2017	1.77388	3.63874	0.502777	0.0599	0.020749	3.04452	0.122338	-0.02065	0.448336	0	5.75	81.77	30.8328	206.639	1	1	1	1.60944	2.62724	C3
493	66	2018	1.38523	4.6047	0.584406	0.0714	0.067707	3.09104	0.119958	0.005279	0.480599	0	6.25	84.83	13.1748	277.813	1	1	1	2.07944	2.06853	C3
494	66	2019	2.44883	7.91874	0.600809	0.1409	0.060487	3.13549	0.128356	0.009758	0.551498	0	6.75	85.47	39.0805	363.359	1	1	1	2.94444	3.03662	C3
495	66	2020	2.6801	7.47856	0.660481	0.0911	0.039617	3.17805	0.105328	0.01072	0.521704	0	7	85.48	57.0562	390.388	1	1	1	2.70805	3.07529	C3
496	66	2021	1.94279	5.08895	0.670954	0.0953	0.022659	3.21888	0.121355	-0.014396	0.472678	0	5.5	77.14	61.002	280.297	1	1	1	3.04452	2.19234	C3
497	66	2022	1.51999	7.16924	0.561631	0.1596	0.006797	3.2581	0.125769	-0.019606	0.509051	0	5	76.66	145.412	314.892	1	1	1	1.79176	1.98683	C3
498	66	2023	1.53639	6.64841	0.593417	0.1299	-0.025651	3.29584	0.139942	0.022258	0.495404	0	4.75	75.61		290.599		1	1	1.94591	1.79983	C3
499	68	2013	6.57327	1.13897	0.669023	1.6953	-0.073098	2.83321	0.362775	-0.602335	0.6073	0	1.75	57.59		106.233	1	1	1		4.96067	C3
500	68	2014	8.73467	1.23635	0.723252	1.1461	-0.159788	2.89037	0.487744	0.316058	0.492334	0	1.75	61.11		95.4868	0	1	1		9.25416	C3
501	68	2016	6.13572	3.64833	0.390353	1.0132	0.008422	2.99573	0.143959	0.158175	0.530232	0	3.25	70.38	960.132	129.314	0	1	1	2.30259	7.54656	C3
502	68	2017	2.26796	3.63874	0.610299	0.9656	0.015857	3.04452	0.0637098	0.016068	0.522115	0	3.5	70.49	155.731	206.639	0	1	1	1.60944	0.830746	C3
503	68	2018	1.97047	4.6047	0.728095	0.9079	-0.044719	3.09104	0.0484958	-0.023518	0.498261	0	3.75	72.19		277.813	0	1	1		0.113214	C3
504	68	2021	1.70142	5.08895	0.836634	0.7564	-0.030564	3.21888	0.0493045	-0.006466	0.456796	0	3.75	70.76		280.297	1	0	1		0.071823	M
505	68	2022	1.7964	7.16924	0.901682	0.7141	-0.056224	3.2581	0.0459548	0.023359	0.440588	0	3	67.32		314.892	1	0	1		-0.284178	M
506	68	2023	1.58979	6.64841	0.750462	0.7224	0.148596	3.29584	0.0157416	0.09425	0.45302	0	2.75	65.94	5.60441	290.599	1	0	1		0.888403	M
507	69	2012	1.19128	2.44398	0.699528	0.077	0.059763	2.77259	0.172612	0.149333	0.815154	0	6.25	80.62	13.4435	124.336	1	0	1	3.58352	1.30208	N
508	69	2013	1.05333	1.13897	0.685297	0.0826	0.061614	2.83321	0.163456	0.129358	0.73471	0	6.5	82.91	7.77599	106.233	1	0	1	3.04452	1.21884	N
509	69	2014	1.12516	1.23635	0.660105	0.074	0.061184	2.89037	0.164633	-0.04214	0.743168	0	6	83.08	10.7298	95.4868	1	0	1	3.13549	1.46915	N
510	69	2015	1.08276	1.81287	0.634098	0.1211	0.049903	2.94444	0.13026	-0.027591	0.708574	0	6.75	82.38	13.7718	92.1142	1	0	1	2.77259	1.43219	N
511	69	2016	1.04546	3.64833	0.671215	0.2637	0.055892	2.99573	0.0997924	0.051411	0.752866	0	6.25	82.17	7.80057	129.314	1	0	1	2.63906	1.31158	N
512	69	2017	1.01443	3.63874	0.698911	0.2596	0.051227	3.04452	0.0646419	-0.061548	0.756149	0	5.25	78.86	7.47469	206.639	1	0	1	2.83321	1.21933	N
513	69	2018	0.936183	4.6047	0.737692	0.3624	0.044102	3.09104	0.0494726	-0.054116	0.751912	0	5.75	84.92	4.61203	277.813	1	0	1	2.94444	1.05337	K
514	69	2019	0.929928	7.91874	0.749767	0.3525	0.042487	3.13549	0.0418791	-0.020684	0.711526	0	6	83.07	4.67342	363.359	1	0	1	3.13549	0.973264	K
515	69	2020	0.901594	7.47856	0.75826	0.3004	0.037605	3.17805	0.0406868	0.067271	0.662499	0	6	84.67	4.51084	390.388	1	0	1	2.77259	1.01631	K
516	69	2021	0.887026	5.08895	0.748394	0.3091	0.015209	3.21888	0.0453753	0.054538	0.704432	0	5.25	76.41	8.07356	280.297	1	0	1	2.30259	0.941456	K
517	69	2022	0.875379	7.16924	0.743891	0.3121	-0.02925	3.2581	0.0602308	-0.001764	0.689664	0	5.75	82.07		314.892	1	0	1	2.07944	0.753952	K
518	69	2023	0.859585	6.64841	0.768119	0.2897	-0.022083	3.29584	0.0602243	0.011857	0.664692	0	5.25	76.72		290.599	1	0	1	1.38629	0.696451	K
519	70	2012	1.32348	2.44398	0.509238	0.175	0.028659	2.56495	0.16821	0.085021	0.578081	0	4	70.91	30.298	124.336	1	1	1		2.19787	C3
520	70	2013	1.61966	1.13897	0.482769	0.2162	0.030341	2.63906	0.188218	0.013703	0.594009	0	3.5	69.96	42.837	106.233	1	1	1	0.693147	2.49557	C3
521	70	2015	2.79996	1.81287	0.64449	0.3548	-0.086712	2.77259	0.134115	0.091695	0.586485	0	3	68.44		92.1142	1	1	1	1.79176	2.37676	C3
522	70	2016	2.15434	3.64833	0.6724	0.3548	0.031458	2.83321	0.122793	0.104329	0.603793	0	3	69.58	57.7312	129.314	1	1	1	2.48491	2.46	C3
523	70	2017	1.59516	3.63874	0.688177	0.3548	0.045448	2.89037	0.0982713	0.06994	0.487524	0	3	69.42	24.2674	206.639	1	1	1	2.77259	1.99659	C3
524	70	2018	1.29828	4.6047	0.694881	0.3548	0.046136	2.94444	0.0965282	-0.017941	0.485964	0	3.5	70.45	14.7624	277.813	1	1	1	2.07944	1.68648	C3
525	70	2019	1.81836	7.91874	0.5931	0.2159	0.051341	2.99573	0.0821956	-0.055302	0.422886	0	3	66	24.0738	363.359	1	1	1	1.38629	2.36528	C3
526	70	2020	1.43894	7.47856	0.705036	0.197	0.00679	3.04452	0.0558568	0.011445	0.446135	0	3	67.39	128.977	390.388	1	1	1	1.09861	1.46561	C3
527	70	2021	1.34768	5.08895	0.697191	0.1594	-0.065421	3.09104	0.0615799	-0.089473	0.419181	0	3.75	72.79		280.297	1	1	1	1.09861	1.20867	C3
528	70	2022	1.43569	7.16924	0.699494	0.1557	0.006656	3.13549	0.145216	0.022242	0.41706	0	4	74.22	108.426	314.892	1	1	1		1.4095	C3
529	70	2023	1.56869	6.64841	0.692281	0.1205	-0.028149	3.17805	0.16446	0.039859	0.396805	0	4.75	79.18		290.599	1	1	1		1.45934	C3
530	78	2012	1.46673	2.44398	0.819737	0.0329	0.018896	2.70805	0.0736267	-0.018851	0.293906	0	4	71.17	37.5697	124.336	0	0	1		1.48884	F
531	78	2013	1.40379	1.13897	0.764565	0.4692	0.033036	2.77259	0.0730247	-0.022504	0.3693	0	4.5	74.29	24.0912	106.233	0	0	1		1.63233	F
532	78	2014	1.55643	1.23635	0.814926	0.073	0.009476	2.83321	0.0702238	-0.016807	0.274578	0	4.75	75.13	85.484	95.4868	0	0	1		1.59422	F
533	78	2015	2.2074	1.81287	0.832078	0.2168	0.046306	2.89037	0.0357213	0.009801	0.391639	0	4.25	72.83	34.7746	92.1142	0	0	1	1.79176	2.11913	F
534	78	2016	1.45162	3.64833	0.647212	0.0394	0.033908	2.94444	0.0292238	-0.139888	0.497546	0	3.75	72.63	33.4447	129.314	0	0	1	1.09861	1.90368	F
535	78	2017	1.20786	3.63874	0.790373	0.0853	0.034667	2.99573	0.0241803	-0.138321	0.528701	0	4.75	75.54	18.9551	206.639	0	0	1	1.60944	1.35371	F
536	78	2018	1.01243	4.6047	0.825944	0.0614	0.020284	3.04452	0.022027	-0.038901	0.496116	0	4.25	74.01	10.8022	277.813	0	0	1	0.693147	1.31274	F
537	78	2019	1.05657	7.91874	0.809302	0.0725	0.012514	3.09104	0.0240991	0.067432	0.47871	0	4	71.13	20.0124	363.359	0	0	1		1.46439	F
538	78	2020	1.08495	7.47856	0.811438	0.0498	-0.001021	3.13549	0.0269706	0.050361	0.453697	0	1.75	54.61		390.388	0	0	1		1.38483	F
539	78	2021	1.06087	5.08895	0.805651	0.055	0.00667	3.17805	0.0315737	0.027704	0.45282	0	2.5	66.76	37.6567	280.297	0	0	1		1.49315	F
540	78	2022	1.07939	7.16924	0.831447	0.0547	-0.026867	3.21888	0.0318378	-0.002129	0.455406	0	3	67.64		314.892	0	0	1		1.28147	F
541	78	2023	1.13062	6.64841	0.869448	0.0448	-0.050148	3.2581	0.0321268	-0.014089	0.455438	0	3.25	66.83		290.599		0	1		1.2172	F
542	88	2012	1.56111	2.44398	0.074929	0.0557	0.082953	2.77259	0.0360436	0.24277	0.742402	0	3.5	66.66	17.7127	124.336	1	0	1	2.19722	12.98	G
543	88	2013	2.18903	1.13897	0.085955	0.0186	0.07808	2.83321	0.0316054	0.244741	0.683843	0	3.75	72.95	27.6646	106.233	1	0	1	1.09861	15.74	G
544	88	2014	2.99932	1.23635	0.188218	0.0331	0.076284	2.89037	0.0242172	0.133642	0.696881	0	3.75	69.48	40.5292	95.4868	1	0	1	0.693147	10.0239	G
545	88	2015	2.35423	1.81287	0.229364	0.0904	0.071088	2.94444	0.0202284	0.010307	0.786616	0	3.25	71.24	32.0315	92.1142	1	0	1		6.54617	G
546	88	2016	1.89243	3.64833	0.215342	0.0904	0.047694	2.99573	0.0384939	0.031	0.783706	0	4	72.6	35.9881	129.314	1	0	1		5.58913	G
547	88	2017	1.84136	3.63874	0.238875	0.0901	0.049319	3.04452	0.055555	0.049525	0.78235	0	4	73.57	34.4149	206.639	1	0	1	0.693147	4.88031	G
548	88	2018	1.19078	4.6047	0.248857	0.0901	0.049553	3.09104	0.180984	0.042089	0.78219	0	4.75	76.88	19.9915	277.813	1	0	1		3.10899	G
549	88	2019	1.24998	7.91874	0.257485	0.0901	0.03699	3.13549	0.193257	0.096077	0.782356	0	5	75.89	27.7219	363.359	1	0	1		3.11261	G
550	88	2020	1.33344	7.47856	0.2492	0.09	0.031767	3.17805	0.262346	0.089564	0.782744	0	4.25	74.2	37.0915	390.388	1	0	1		3.40864	G
551	88	2021	1.12292	5.08895	0.26846	0.0565	0.035759	3.21888	0.255665	0.09238	0.758973	0	4	73.72	24.6372	280.297	1	0	1		2.6674	G
552	88	2022	1.03348	7.16924	0.337973	0.0556	0.031984	3.2581	0.23301	0.113402	0.761901	0	4	74.16	23.4971	314.892	1	0	1		2.01186	G
553	88	2023	1.14673	6.64841	0.32971	0.0588	0.054162	3.29584	0.239309	0.073776	0.759187	0	4.75	76.47	17.7657	290.599	1	0	1		1.61627	G
554	89	2012	0.919065	2.44398	0.293495	0.0339	0.059951	2.70805	0.221735	0.31208	0.639287	0	4.25	73.59	11.095	124.336	1	0	1	2.99573	2.43332	G
555	89	2013	0.958888	1.13897	0.341296	0.0659	0.045728	2.77259	0.719374	0.261188	0.66729	0	4	72.21	14.3905	106.233	1	0	1	2.70805	2.02333	G
556	89	2014	1.14881	1.23635	0.376038	0.0473	0.022466	2.83321	0.648526	0.20468	0.649868	0	4	70.62	35.5265	95.4868	1	0	1	1.94591	2.09559	G
557	89	2015	1.54198	1.81287	0.142207	0.0642	0.043236	2.89037	0.659741	0.365387	0.657774	0	3.5	69.99	31.4	92.1142	1	0	1	2.30259	7.04121	G
558	89	2016	1.45562	3.64833	0.141008	0.1327	0.04706	2.94444	0.613035	0.659353	0.700943	0	4.25	76.98	28.5345	129.314	1	0	1	2.83321	6.79539	G
559	89	2017	1.50481	3.63874	0.144605	0.195	0.052743	2.99573	0.563876	0.59248	0.730239	0	5	75.97	26.4312	206.639	1	0	1	2.99573	6.95759	G
560	89	2018	1.32098	4.6047	0.13351	0.1462	0.051321	3.04452	0.563256	0.571164	0.736044	0	4.75	76.46	23.431	277.813	1	0	1	2.89037	6.70984	G
561	89	2019	1.56747	7.91874	0.138555	0.1718	0.044083	3.09104	0.52679	0.515401	0.698793	0	5.25	80	33.0847	363.359	1	0	1	3.21888	7.46289	G
562	89	2020	1.31853	7.47856	0.210235	0.136	0.002641	3.13549	0.492451	0.19578	0.669127	0	5.25	77.64	435.503	390.388	1	0	1	2.83321	3.94223	G
563	89	2021	1.11807	5.08895	0.547947	0.0974	-0.000969	3.17805	0.526022	0.112518	0.664254	0	4.25	73.06		280.297	1	0	1	2.3979	1.15541	G
564	89	2022	1.21584	7.16924	0.574362	0.1072	-0.043852	3.21888	0.527444	0.02102	0.666019	0	4	73.34		314.892	1	0	1	2.3979	0.893911	G
565	89	2023	1.08551	6.64841	0.540009	0.0718	0.016197	3.2581	0.478872	0.083743	0.639822	0	4	73.39	33.0124	290.599	1	0	1	2.19722	1.27644	G
566	90	2012	1.06891	2.44398	0.624482	0.0836	0.031084	2.63906	0.0171417	0.13297	0.413038	0	3	69.3	15.2411	124.336	1	0	1	0.693147	1.30386	E
567	90	2013	1.03492	1.13897	0.655718	0.06	0.041201	2.70805	0.0244591	0.093864	0.383982	0	3.75	70.7	9.81179	106.233	1	0	1	1.09861	1.41613	E
568	90	2014	1.35623	1.23635	0.664769	0.2627	0.040492	2.77259	0.0173167	0.051083	0.586635	0	3.25	66.77	18.0899	95.4868	1	0	1	2.07944	1.74787	E
569	90	2015	1.32628	1.81287	0.625577	1.1662	0.028453	2.83321	0.0105145	-0.248005	0.657784	0	3.5	69.49	37.1108	92.1142	1	0	1	2.19722	1.57098	E
570	90	2016	1.17526	3.64833	0.671569	1.1662	0.024893	2.89037	0.0128611	-0.062725	0.62034	0	4.5	75.42	25.9349	129.314	1	0	1	2.63906	1.37372	E
571	90	2017	1.13613	3.63874	0.74455	1.1662	0.026539	2.94444	0.0121492	-0.097905	0.622924	0	4.5	69.86	20.1023	206.639	1	0	1	1.79176	1.21136	E
572	90	2018	0.933024	4.6047	0.724716	1.1585	0.026954	2.99573	0.00983318	-0.02335	0.591829	0	3.5	72.64	8.52714	277.813	1	0	1	1.60944	1.20144	E
573	90	2019	1.00602	7.91874	0.760364	1.0912	0.034242	3.04452	0.0101024	0.0109	0.550244	0	4.25	75.17	8.0277	363.359	1	0	1	1.60944	1.22366	E
574	90	2020	1.00126	7.47856	0.774743	0.945	0.033339	3.09104	0.00988424	-0.004593	0.50458	0	4	74.23	7.45516	390.388	1	0	1	1.94591	1.17083	E
575	90	2021	0.968943	5.08895	0.785596	0.9761	0.035868	3.13549	0.0084094	0.025236	0.510155	0	3.25	69.11	5.62005	280.297	1	0	1	1.38629	1.10827	E
576	90	2022	0.943856	7.16924	0.79643	0.9318	0.030546	3.17805	0.00705102	-0.028489	0.538053	0	3	69.84	5.17706	314.892	1	0	1	2.30259	1.08959	E
577	96	2012	1.10829	2.44398	0.09312	0.084	0.010554	2.56495	0.0424704	0.132537	0.621301	0	4	73.69	96.4653	124.336	1	0	1		7.89389	F
578	96	2013	1.43723	1.13897	0.085742	0.0689	0.033838	2.63906	0.038787	0.206637	0.614159	0	4.75	75.96	40.9556	106.233	1	0	1		10.8552	F
579	96	2014	2.09062	1.23635	0.070359	0.1269	0.021367	2.70805	0.042858	0.142686	0.652805	0	5	75.5	95.9028	95.4868	1	0	1		18.7179	F
580	96	2015	4.06816	1.81287	0.089219	0.0513	0.070287	2.77259	0.0346822	0.338104	0.573641	0	5	75.47	60.5899	92.1142	1	0	1	0.693147	28.6107	F
581	96	2016	3.1939	3.64833	0.057281	0.1125	0.127754	2.83321	0.0301679	-0.281467	0.573599	0	5	75.04	26.326	129.314	1	0	1		38.3868	F
582	96	2017	2.73497	3.63874	0.062305	0.1404	0.062204	2.89037	0.02717	0.590504	0.645521	0	5	76.09	45.0386	206.639	1	0	1	0.693147	28.9054	F
583	96	2018	1.87167	4.6047	0.066683	0.1907	0.042965	2.94444	0.0274749	0.522349	0.666977	0	5	75.6	43.7202	277.813	1	0	1		21.4377	F
584	96	2019	2.07792	7.91874	0.07143	0.2368	0.046118	2.99573	0.0187423	0.582982	0.689841	0	5	76.53	46.6658	363.359	1	0	1		18.7065	F
585	96	2020	1.7096	7.47856	0.07023	0.249	0.044185	3.04452	0.015735	0.192137	0.684103	0	5	75.61	38.4511	390.388	1	0	1		15.7387	F
586	96	2021	1.54836	5.08895	0.064338	0.249	0.022886	3.09104	0.0150332	-0.284713	0.666504	0	4.25	72.65	66.1397	280.297	1	0	1		18.0832	F
587	96	2022	1.57431	7.16924	0.060672	0.249	0.020117	3.13549	0.0154987	0.743761	0.667571	0	4	72.63	72.1381	314.892	1	0	1		18.5572	F
588	96	2023	2.119	6.64841	0.064661	0.2524	0.032144	3.17805	0.0133337	0.291847	0.69928	0	4	73.19	67.0686	290.599		0	1		21.0231	F
589	99	2012	1.55259	2.44398	0.435512	0.0358	0.046483	2.56495	0.521031	0.162873	0.497476	0	4	70.65	27.1893	124.336	1	0	1	1.94591	2.73801	G
590	99	2013	1.61286	1.13897	0.360138	0.0552	0.052789	2.63906	0.639281	0.207931	0.471494	0	3.75	70.21	24.7252	106.233	1	0	1	1.38629	3.14033	G
591	99	2014	2.25949	1.23635	0.388661	0.1758	0.049385	2.70805	0.599551	0.170779	0.428995	0	4	70.62	40.504	95.4868	1	0	1	1.79176	3.92802	G
592	99	2015	2.23819	1.81287	0.432835	0.1126	0.036846	2.77259	0.665419	0.169193	0.438887	0	4	71.14	51.6376	92.1142	1	0	1	1.79176	3.48832	G
593	99	2017	1.42752	3.63874	0.455037	0.1659	0.01818	2.89037	0.523902	-0.032554	0.460495	1	3.25	67.5	57.1962	206.639	1	0	1	1.38629	2.14299	G
594	99	2018	1.03803	4.6047	0.434482	0.161	0.028206	2.94444	0.487382	0.093095	0.430371	1	3	67.5	21.4775	277.813	1	0	1	1.38629	1.86322	G
595	99	2019	1.18558	7.91874	0.42148	0.1799	0.036638	2.99573	0.396082	0.310572	0.437602	1	3.25	66.38	21.2138	363.359	1	0	1	1.09861	2.1404	G
596	99	2020	1.16787	7.47856	0.347693	0.1509	0.037552	3.04452	0.41177	0.214359	0.440259	1	3	69.62	21.1706	390.388	1	0	1	1.09861	2.69939	G
597	99	2021	1.20762	5.08895	0.251649	0.5285	0.041017	3.09104	0.322841	0.407026	0.495334	0	4.5	78	26.9751	280.297	1	0	1	1.09861	3.24178	G
598	99	2022	1.07455	7.16924	0.207693	0.4486	0.025988	3.13549	0.338635	0.395596	0.451751	0	5	75.67	33.2264	314.892	1	0	1		3.60337	G
599	99	2023	1.23212	6.64841	0.169836	0.4526	0.037233	3.17805	0.398379	0.483496	0.452712	0	4.5	77.06	28.7314	290.599	1	0	1		4.93932	G
600	100	2012	0.980421	2.44398	0.74628	1.0439	0.016555	2.19722	0.267547	0.068547	0.311315	0	5.75	82.25	14.5853	124.336		1	1	2.99573	1.24672	C3
601	100	2013	0.999027	1.13897	0.744391	0.9774	0.036555	2.30259	0.260771	0.088097	0.21303	0	6	81.13	6.891	106.233		1	1	3.21888	1.67655	C3
602	100	2014	1.08394	1.23635	0.710795	1.1627	0.049518	2.3979	0.218043	0.087197	0.253886	0	5.5	79.15	8.48606	95.4868		1	1	3.17805	1.77111	C3
603	100	2015	1.09522	1.81287	0.663286	2.2591	0.031569	2.48491	0.233029	0.105523	0.371788	0	5.25	80.32	16.1278	92.1142		1	1	3.2581	1.48271	C3
604	100	2016	0.972744	3.64833	0.689087	2.4924	0.016513	2.56495	0.256364	0.091479	0.398419	0	5	76.85	18.8559	129.314		1	1	2.48491	1.12989	C3
605	100	2017	0.994039	3.63874	0.662227	2.4515	0.02306	2.63906	0.203364	0.08875	0.43335	0	5.75	81.55	14.8696	206.639		1	1	2.94444	1.17342	C3
606	100	2018	0.875775	4.6047	0.684216	2.3223	0.023029	2.70805	0.186669	0.088106	0.363074	0	5.5	80.2	8.16606	277.813		1	1	3.43399	0.917129	C3
607	100	2019	0.980635	7.91874	0.612465	1.7431	0.020457	2.77259	0.275769	0.098689	0.29844	0	6	81.48	16.5327	363.359		1	1	3.49651	1.04715	C3
608	100	2020	1.03247	7.47856	0.650817	1.8575	0.023963	2.83321	0.359934	0.124237	0.284481	0	5.25	77.28	19.6118	390.388		1	1	3.68888	0.785522	C3
609	100	2021	0.897539	5.08895	0.612464	1.8317	0.052799	2.89037	0.367888	0.184224	0.220892	0	5.5	80.57	5.7871	280.297		1	1	3.78419	1.15778	C3
610	100	2022	0.84755	7.16924	0.632944	1.5331	0.005347	2.94444	0.367997	0.088387	0.24436	0	5.25	77.24	35.5175	314.892		1	1	2.56495	0.753709	C3
611	100	2023	0.837596	6.64841	0.620576	2.214	0.012871	2.99573	0.460803	0.108775	0.307024	0	5	76.15	16.8905	290.599		1	1	2.63906	0.831847	C3
612	150	2021	1.84547	5.08895	0.926008	0.5787	-0.14966	3.09104	0.14714	0.02519	0.431961	0	2.25	64.4		280.297	0	0	1		-0.704437	Q
613	151	2012	1.60706	2.44398	0.45525	0.0178	0.030937	2.56495	0.0490695	1.00247	0.51	0	4	71.03	46.04	124.336	1	0	1		3.09993	F
614	151	2013	1.42726	1.13897	0.606677	0.0278	0.044539	2.63906	0.0327492	0.643585	0.509136	0	4.25	74.77	23.3465	106.233	1	0	1		2.07098	F
615	151	2014	2.41892	1.23635	0.656582	0.0576	0.041665	2.70805	0.0127841	0.448346	0.535107	0	4.75	77.84	49.718	95.4868	1	0	1		3.05761	F
616	151	2015	3.3182	1.81287	0.579701	0.0357	0.050351	2.77259	0.0162763	-0.271829	0.474174	0	5.75	81.01	53.8548	92.1142	1	0	1		3.99402	F
617	151	2016	3.08957	3.64833	0.517535	0.0344	0.044994	2.83321	0.0160306	-0.283672	0.4592	0	5.5	80.44	57.4737	129.314	1	0	1		4.4782	F
618	151	2017	2.10775	3.63874	0.54077	0.0358	0.041858	2.89037	0.0295149	0.097003	0.463453	0	5.75	78.83	41.1995	206.639	1	0	1	1.09861	3.42304	F
619	151	2018	1.84747	4.6047	0.536344	0.036	0.038671	2.94444	0.0278183	-0.395641	0.470374	0	5.25	78.55	36.3317	277.813	1	0	1		2.58723	F
620	151	2019	1.81291	7.91874	0.60374	0.0558	0.003847	2.99573	0.0241767	-0.404473	0.476444	0	5	77.71	355.128	363.359	1	0	1		2.04445	F
621	151	2020	1.88249	7.47856	0.64677	0.0514	-0.138514	3.04452	0.0283865	0.019557	0.458002	0	5	77.2		390.388	1	0	1		1.08099	F
622	153	2012	1.55739	2.44398	0.465688	1.7708	0.01304	2.56495	0.360072	0.074321	0.408489	0	3.5	69.53	93.1287	124.336	0	1	0		2.78424	C2
623	153	2013	1.51811	1.13897	0.467801	2.5995	0.015846	2.63906	0.319127	-0.087769	0.429118	0	3.75	72.4	89.7787	106.233	0	1	0		2.35142	C2
624	153	2014	2.15019	1.23635	0.487414	1.6254	0.019143	2.70805	0.273039	0.01042	0.543462	0	3.25	69.12	93.7561	95.4868	0	1	0	0.693147	3.059	C2
625	153	2016	2.15212	3.64833	0.537108	1.8458	0.018953	2.83321	0.338858	0.063622	0.338845	0	3	68.53	88.0199	129.314	0	1	0		2.864	C2
626	153	2017	1.45775	3.63874	0.559038	1.631	0.024856	2.89037	0.289089	0.036324	0.320801	0	3	67.97	38.3803	206.639	0	1	0		2.2144	C2
627	153	2018	1.11159	4.6047	0.570549	1.8469	0.021022	2.94444	0.252264	0.143156	0.339893	0	3	65.93	26.8987	277.813	0	1	0		1.86442	C2
628	153	2019	1.20669	7.91874	0.627174	1.6786	0.024548	2.99573	0.201525	0.033537	0.3267	0	3	68.26	25.5957	363.359	0	1	0		1.687	C2
629	153	2020	1.35702	7.47856	0.601789	1.8458	0.028377	3.04452	0.185682	0.132446	0.3267	0	3	66.92	26.9044	390.388	0	1	0		1.93279	C2
630	153	2021	1.57139	5.08895	0.591833	1.7343	0.029378	3.09104	0.184683	0.106989	0.364583	0	3.75	73.88	34.1599	280.297	0	1	0		2.24651	C2
631	153	2022	1.57773	7.16924	0.607369	1.6506	0.035398	3.13549	0.218538	0.176948	0.303894	0	4.25	75.21	29.8357	314.892	0	1	0		2.182	C2
632	153	2023	1.26098	6.64841	0.563041	1.6515	0.035505	3.17805	0.214702	0.098228	0.305828	0	4.25	73.76	19.7785	290.599	0	1	0		2.14582	C2
633	155	2013	1.25005	1.13897	0.74215	0.0995	-0.157674	2.63906	0.44819	-0.060865	0.586	0	4.75	75.34		106.233	1	1	0	0.693147	-0.108298	C2
634	155	2014	4.06613	1.23635	0.926915	0.5072	-0.159788	2.70805	0.370475	-0.027085	0.5925	0	4.25	70.27		95.4868	1	1	0		-5.70902	C2
635	155	2017	1.43306	3.63874	0.458189	0.9095	0.059959	2.89037	0.382715	-0.028294	0.582863	0	3	69.68	20.0712	206.639	1	1	0		2.23858	C2
636	155	2018	1.07999	4.6047	0.475944	0.8653	0.058645	2.94444	0.424724	0.197161	0.530875	0	3.75	73.04	11.1259	277.813	1	1	0	1.38629	1.50965	C2
637	155	2019	1.17623	7.91874	0.417335	0.8653	0.045518	2.99573	0.399102	0.237894	0.556418	0	3.75	71.26	16.6923	363.359	1	1	0		1.69992	C2
638	155	2020	1.64876	7.47856	0.507244	0.7485	0.035639	3.04452	0.517982	0.107757	0.488069	0	4	71.75	35.8942	390.388	1	0	0	1.09861	1.89596	D
639	155	2021	2.57846	5.08895	0.580014	0.4711	0.040571	3.09104	0.34066	0.189419	0.560151	0	3.5	70.28	58.2704	280.297	1	0	0	1.38629	2.61904	D
640	155	2022	1.79713	7.16924	0.546268	0.4461	0.068105	3.13549	0.329169	0.278965	0.573983	0	4	70.56	20.5023	314.892	1	0	0	2.19722	1.94701	D
641	155	2023	1.38591	6.64841	0.538182	0.4301	0.062815	3.17805	0.31416	0.138021	0.536977	0	4.75	75.57	15.1887	290.599	1	0	0	1.09861	1.48528	D
642	156	2012	1.18244	2.44398	0.74873	0.6418	0.053727	2.56495	0.42001	0.451349	0.917285	0	3	68.81	23.2111	124.336	0	0	1	2.48491	0.646812	R
643	156	2013	1.26244	1.13897	0.643314	0.5425	0.059707	2.63906	0.412349	0.300726	0.905777	0	3.5	73.94	43.6182	106.233	0	0	1	1.94591	0.740088	R
644	156	2015	2.13649	1.81287	0.269583	0.8858	0.058418	2.77259	0.182802	0.356612	0.858703	0	4.5	76.45	94.9637	92.1142	1	0	1	1.60944	4.18622	R
645	156	2016	1.76854	3.64833	0.279278	0.8108	0.044976	2.83321	0.175606	0.404931	0.821756	0	5.75	80.23	45.9798	129.314	1	0	1	1.38629	3.74529	R
646	156	2018	1.04367	4.6047	0.277813	0.6705	0.044181	2.94444	0.192652	0.293635	0.760139	0	5.75	81.83	18.9813	277.813	1	0	1		2.59894	R
647	156	2019	1.22504	7.91874	0.300245	0.6624	0.042379	2.99573	0.193864	0.372565	0.735748	0	6	80.85	24.937	363.359	1	0	1	1.09861	2.81353	R
648	156	2020	1.05815	7.47856	0.40751	0.5523	0.039787	3.04452	0.342851	0.269325	0.627265	0	6.5	85.5	17.6424	390.388	1	0	1	1.60944	1.47549	R
649	156	2021	1.03162	5.08895	0.433444	0.5521	0.037795	3.09104	0.335073	0.271829	0.615529	0	5.5	79.1	17.9059	280.297	1	0	1		1.37885	R
650	156	2022	0.966894	7.16924	0.448888	0.5493	0.030628	3.13549	0.332005	0.132051	0.627578	0	5	77.46	18.2004	314.892	1	0	1		1.26872	R
651	156	2023	0.95524	6.64841	0.480612	0.5065	0.024957	3.17805	0.320666	0.149819	0.61472	0	5	78.14	20.5437	290.599	1	0	1		1.13558	R
652	157	2012	1.27254	2.44398	0.53707	1.5175	0.093786	2.56495	0.0513559	0.070708	0.654376	0	4.25	74.42	9.42651	124.336		1	0	3.66356	2.49821	C3
653	157	2013	0.999509	1.13897	0.530345	1.5213	0.044276	2.63906	0.0600516	0.015467	0.583525	0	4.75	76.65	10.6272	106.233		1	0	3.58352	1.93658	C3
654	157	2014	1.11401	1.23635	0.56006	1.3848	0.006851	2.70805	0.064707	-0.153809	0.553274	0	5	75.9	86.6479	95.4868		1	0	1.94591	1.88027	C3
655	157	2015	1.00344	1.81287	0.566712	1.4712	0.000972	2.77259	0.0832243	-0.063139	0.532835	0	4.5	74.15	449.805	92.1142		1	0	2.30259	1.59641	C3
656	157	2016	0.972495	3.64833	0.576009	1.4712	-0.009896	2.83321	0.0835859	0.041519	0.550298	0	4.5	74.5		129.314		1	0	2.70805	1.47794	C3
657	157	2017	0.967453	3.63874	0.540256	1.4713	0.014487	2.89037	0.0706089	0.059232	0.524974	0	4.75	75.68	27.9166	206.639		1	0	2.48491	1.69002	C3
658	157	2018	0.905477	4.6047	0.585172	1.4735	0.022158	2.94444	0.0581952	0.101679	0.535375	0	4.25	72.3	14.2073	277.813		1	0	2.07944	1.41513	C3
659	157	2019	1.11422	7.91874	0.570609	1.9147	0.046087	2.99573	0.0630249	0.116008	0.654302	0	4.75	77.77	12.3049	363.359		1	0	3.71357	1.97619	C3
660	157	2020	1.21669	7.47856	0.588158	2.1501	0.070607	3.04452	0.0525411	0.122752	0.661569	0	5	78.57	10.684	390.388		1	0	4.11087	2.16979	C3
661	157	2021	1.02619	5.08895	0.522225	1.6308	0.053598	3.09104	0.0555044	0.039736	0.574045	0	5	77.71	9.74334	280.297		1	0	3.63759	2.06345	C3
662	157	2022	0.935609	7.16924	0.53886	1.6212	0.019421	3.13549	0.0843238	0.037216	0.558247	1	5	78.09	19.7968	314.892		1	0	2.99573	1.39617	C3
663	157	2023	0.984435	6.64841	0.547866	1.7444	0.029644	3.17805	0.0835644	0.039235	0.650748	1	5.5	81.88	15.0274	290.599		1	0	2.99573	1.51099	C3
664	158	2012	1.00162	2.44398	0.575353	0.0383	0.002126	2.56495	0.291629	-0.039307	0.497756	0	3	68.45	208.28	124.336	1	1	1		1.64741	C1
665	158	2013	1.09244	1.13897	0.576942	0.0499	0.003054	2.63906	0.260003	-0.016643	0.4953	0	3.5	69.99	169.649	106.233	1	1	1		1.86265	C1
666	158	2014	1.79596	1.23635	0.554528	0.0622	0.004284	2.70805	0.209357	0.037252	0.533696	0	3	67.98	284.122	95.4868	1	1	1		2.72836	C1
667	158	2015	2.05624	1.81287	0.503495	1.0128	0.030157	2.77259	0.118979	-0.113895	0.655846	0	3	66.99	104.027	92.1142	1	1	1	0.693147	2.73737	C1
668	158	2016	1.47741	3.64833	0.551411	1.0128	0.029225	2.83321	0.106188	0.069466	0.61779	0	3.75	70.52	45.8019	129.314	1	1	1	2.3979	2.1089	C1
669	158	2017	1.34145	3.63874	0.52987	1.0238	0.027744	2.89037	0.1258	0.055328	0.616775	0	3	69.45	36.9646	206.639	1	1	1	1.60944	2.06448	C1
670	158	2018	1.17617	4.6047	0.569219	1.0425	0.013585	2.94444	0.157533	0.117045	0.624306	0	4	71.05	47.1641	277.813	1	1	1	1.38629	1.76741	C1
671	158	2019	1.34561	7.91874	0.581776	0.7532	0.006729	2.99573	0.172303	0.036917	0.51963	0	3.75	73.29	114.512	363.359	1	0	1	0.693147	1.80981	I
672	158	2020	1.25598	7.47856	0.594665	0.6103	0.007374	3.04452	0.167726	0.117819	0.487966	0	4.5	75.93	92.5355	390.388	1	0	1	1.09861	1.78842	I
673	158	2021	1.29068	5.08895	0.628158	0.5102	0.008238	3.09104	0.149354	0.047574	0.431333	0	4.25	72.62	85.2745	280.297	1	0	1		1.64513	I
674	158	2022	1.18168	7.16924	0.641041	0.5169	-0.014026	3.13549	0.1168	0.018294	0.429978	0	4	72.43		314.892	1	0	1		1.36804	I
675	158	2023	1.45716	6.64841	0.662899	0.3167	-0.007532	3.17805	0.0923875	0.09954	0.371822	0	3.75	69.64		290.599	1	0	1		1.48885	I
676	159	2012	1.33822	2.44398	0.302494	0.033	0.032852	2.56495	0.0975684	0.079105	0.32178	0	3.5	71.8	30.5549	124.336	0	0	0		3.73172	F
677	159	2013	1.47365	1.13897	0.30427	0.0407	0.011759	2.63906	0.0853506	0.060097	0.307407	0	4	70.56	99.3758	106.233	0	0	0		3.82428	F
678	159	2014	1.91298	1.23635	0.264477	0.061	0.044555	2.70805	0.0817213	0.178576	0.324472	0	4.5	72.96	36.9078	95.4868	0	0	0		5.54078	F
679	159	2015	1.77762	1.81287	0.260288	0.0648	0.020305	2.77259	0.078644	-0.213183	0.321862	0	4.25	74.94	74.4846	92.1142	0	0	0		5.0314	F
680	159	2016	1.60511	3.64833	0.292732	0.0843	0.011826	2.83321	0.1286	-0.040034	0.327666	0	4.25	72.35	114.029	129.314	0	0	0		3.97633	F
681	159	2017	1.14512	3.63874	0.310459	0.0482	-0.023117	2.89037	0.118552	-0.031869	0.301341	0	4	70.63		206.639	0	0	0		2.68619	F
682	159	2018	0.959474	4.6047	0.218467	0.0466	0.01725	2.94444	0.12664	-0.011863	0.311464	0	3.5	69.43	40.7438	277.813	0	0	0		3.42831	F
683	159	2019	1.19552	7.91874	0.224618	0.1386	0.009379	2.99573	0.118756	-0.153332	0.2493	0	3.25	69.66	104.95	363.359	0	0	0		3.83983	F
684	159	2020	1.09969	7.47856	0.181153	0.0824	0.030929	3.04452	0.10081	-0.083338	0.236875	0	4.25	73.92	28.9546	390.388	0	0	0		4.61726	F
685	159	2021	1.2372	5.08895	0.386334	0.1021	0.007942	3.09104	0.088915	0.011229	0.240402	0	4	73.67	124.12	280.297	0	0	0		2.33691	F
686	159	2022	1.23846	7.16924	0.151369	0.4102	0.092935	3.13549	0.101008	-0.344944	0.284908	0	3.75	70.43	10.6402	314.892	0	0	0		6.46877	F
687	159	2023	1.18279	6.64841	0.342602	0.3602	0.023731	3.17805	0.111867	-0.048357	0.232101	0	3	65.98	38.6557	290.599	0	0	0		3.76397	F
688	301	2012	1.29864	2.44398	0.247966	0.0591	0.045176	2.56495	0.0735977	0.538505	0.407486	0	5.25	77	23.5873	124.336	1	0	1		3.43446	D
689	301	2013	1.26145	1.13897	0.191626	0.045	0.091209	2.63906	0.0693595	0.203046	0.378653	0	5	77.13	11.8651	106.233	1	0	1		4.67028	D
690	301	2014	1.77687	1.23635	0.215455	0.0333	0.058728	2.70805	0.0593536	-0.160025	0.376301	0	5	78.84	27.6993	95.4868	1	0	1	0.693147	5.49876	D
691	301	2015	2.04126	1.81287	0.264025	0.0371	0.039757	2.77259	0.0591537	0.219367	0.390097	0	4.25	74.39	46.9429	92.1142	1	0	1	0.693147	5.01961	D
692	301	2016	1.61416	3.64833	0.302185	0.453	0.031402	2.83321	0.127284	0.642109	0.38719	0	4.75	79.84	44.276	129.314	1	0	1		3.42528	D
693	301	2017	1.65206	3.63874	0.186972	0.4466	0.048601	2.89037	0.0869842	0.411322	0.380072	0	5	79.62	28.3706	206.639	1	0	1	0.693147	6.18101	D
694	301	2018	1.12501	4.6047	0.407513	0.1843	0.047875	2.94444	0.384662	0.28507	0.821483	0	3.75	66.29	45.2576	277.813	0	1	1	2.07944	1.66605	C2
695	301	2019	1.04807	7.91874	0.563384	0.1851	0.049856	2.99573	0.381094	0.364004	0.824504	0	3	69.2	22.5476	363.359	0	1	1	2.70805	1.12755	C2
696	301	2020	1.0903	7.47856	0.64172	0.3264	0.006384	3.04452	0.218857	0.068565	0.870544	0	3.75	74.98	237.148	390.388	0	1	1	2.3979	0.663098	C2
697	301	2021	1.17394	5.08895	0.777216	0.3247	0.04724	3.09104	0.236258	0.074608	0.862642	0	4	71.47	33.9741	280.297	0	1	1	3.17805	0.708367	C2
698	301	2022	1.24012	7.16924	0.785616	0.6888	0.003635	3.13549	0.239947	0.011917	0.810219	0	4	72.31	230.66	314.892	0	1	1	2.83321	0.651444	C2
699	301	2023	1.12229	6.64841	0.81341	0.6456	0.00394	3.17805	0.647466	0.058437	0.771849	0	4.75	79.6	129.58	290.599	0	1	1	2.89037	0.787037	C2
700	333	2014	1.30935	1.23635	0.61983	0.3669	0.107222	1.09861	0.162287	0.374375	0.6168	0	4.5	78.97	9.9329	95.4868	0	1	1	3.61092	2.40344	C3
701	333	2015	1.34237	1.81287	0.565113	0.4021	0.109376	1.09861	0.145371	0.363223	0.598436	1	4.25	71.14	10.2783	92.1142	0	1	1	3.2581	2.57243	C3
702	333	2016	1.63356	3.64833	0.595683	0.2345	0.105943	1.38629	0.123427	0.306075	0.512664	1	4	72.66	11.4705	129.314	0	1	1	3.3673	2.79013	C3
703	333	2017	2.09502	3.63874	0.665768	0.4978	0.088898	1.60944	0.0910927	0.183224	0.587026	1	4.75	78.59	19.5409	206.639	0	1	1	3.66356	3.02615	C3
704	333	2018	1.56296	4.6047	0.649397	0.6042	0.084604	1.79176	0.0850858	0.165629	0.619255	1	4.75	74.91	11.3439	277.813	0	1	1	3.73767	2.64644	C3
705	333	2019	1.96548	7.91874	0.644	0.7381	0.089373	1.94591	0.071748	0.211046	0.629355	1	4.25	70.72	16.0664	363.359	0	1	1	3.91202	3.0571	C3
706	333	2020	2.53455	7.47856	0.655263	0.6808	0.083059	2.07944	0.06171	0.137282	0.647128	1	4	72.67	25.1588	390.388	0	1	1	3.82864	3.32693	C3
707	333	2021	1.95972	5.08895	0.652464	0.7543	0.077547	2.19722	0.0589073	0.143446	0.61649	1	4.75	75.31	17.7726	280.297	0	1	1	3.61092	2.7455	C3
708	333	2022	1.48802	7.16924	0.640464	0.8465	0.07356	2.30259	0.0617268	0.132344	0.625173	1	5	78.02	12.1589	314.892	0	1	1	3.63759	2.4342	C3
709	333	2023	1.42288	6.64841	0.641387	0.8034	0.07428	2.3979	0.0636534	0.198852	0.635527	1	5.5	79.65	11.3739	290.599	0	1	1	3.4012	2.23833	C3
710	338	2012	1.12011	2.44398	0.526552	1.1095	0.050589	1.79176	0.1738	0.081588	0.694306	1	4.25	73.09	15.6457	124.336	1	1	1	3.49651	2.23485	C3
711	338	2013	1.02264	1.13897	0.562831	1.1131	0.052714	1.94591	0.167459	0.145822	0.647415	1	4	70.87	9.95037	106.233	1	1	1	3.3673	2.05183	C3
712	338	2014	1.05956	1.23635	0.660711	1.076	0.058155	2.07944	0.184528	0.180551	0.607389	1	4.5	74.77	9.43231	95.4868	1	1	1	2.83321	1.67274	C3
713	338	2015	0.985881	1.81287	0.636761	1.0537	0.01824	2.19722	0.206016	0.088719	0.572849	1	4	72.76	17.8606	92.1142	1	1	1	1.94591	1.516	C3
714	338	2016	0.984405	3.64833	0.728267	1.0322	0.025703	2.30259	0.157336	0.085685	0.577433	1	4.75	75.49	11.0744	129.314	1	1	1	2.19722	1.18739	C3
715	338	2017	1.02943	3.63874	0.702829	1.0388	0.051976	2.3979	0.142732	0.128671	0.616085	1	4.5	74.65	7.26676	206.639	1	1	1	3.04452	1.57569	C3
716	338	2018	0.998213	4.6047	0.696705	1.1333	0.058877	2.48491	0.143485	0.161141	0.62895	1	4.75	76.55	5.29676	277.813	1	1	1	3.49651	1.54083	C3
717	338	2019	1.127	7.91874	0.705383	1.1711	0.053865	2.56495	0.111128	0.153736	0.659155	1	5	77.35	10.5812	363.359	1	1	1	3.58352	1.62051	C3
718	338	2020	1.0886	7.47856	0.702924	1.3835	0.044426	2.63906	0.117166	0.128315	0.664456	1	5	76.79	11.1111	390.388	1	1	1	3.3673	1.55561	C3
719	338	2021	1.11104	5.08895	0.628357	1.1859	0.042189	2.70805	0.119801	0.080448	0.544307	1	5.75	82.05	13.5028	280.297	1	1	1	2.77259	1.77987	C3
720	338	2022	0.969911	7.16924	0.645479	1.1868	0.019351	2.77259	0.129039	-0.012922	0.546437	1	6.5	83	15.6328	314.892	1	1	1	2.30259	1.3316	C3
721	338	2023	1.01096	6.64841	0.662867	1.2723	0.035711	2.83321	0.131866	0.13364	0.603152	1	6	84.76	10.6245	290.599	1	1	1	2.56495	1.46211	C3
722	400	2012	1.6212	2.44398	0.539772	0.9303	0.081379	2.77259	0.150539	0.126905	0.553831	0	3.25	67.11	16.3719	124.336	1	1	0	3.09104	3.20059	C3
723	400	2013	2.11494	1.13897	0.539619	0.6507	0.101229	2.83321	0.12098	0.197731	0.66049	0	3	68.06	19.8509	106.233	1	1	0	3.09104	3.74036	C3
724	400	2014	1.77771	1.23635	0.422345	0.0882	0.12175	2.89037	0.0953599	-0.046127	0.507624	0	4	72.41	15.8765	95.4868	1	1	0	3.13549	3.92604	C3
725	400	2015	1.74499	1.81287	0.449712	0.201	0.069233	2.94444	0.0794263	0.098943	0.563357	0	4.75	75.31	24.3116	92.1142	1	1	0	2.94444	3.45102	C3
726	400	2016	1.54982	3.64833	0.472021	0.2074	0.070217	2.99573	0.0722318	0.201685	0.619698	0	4.25	73.18	19.4592	129.314	1	1	0	2.99573	3.16064	C3
727	400	2017	1.338	3.63874	0.469273	0.1853	0.046052	3.04452	0.0782584	-0.005015	0.552878	0	4.25	75.38	19.5073	206.639	1	1	0	3.63759	2.95782	C3
728	400	2018	1.04191	4.6047	0.426969	0.1621	0.018317	3.09104	0.0840533	0.0691	0.550512	0	4.75	75.29	32.7501	277.813	1	1	0	2.19722	2.5756	C3
729	400	2019	1.14465	7.91874	0.42498	0.1583	0.033335	3.13549	0.0864789	0.012033	0.569649	0	5	76.17	21.9627	363.359	1	1	0	2.19722	2.9354	C3
730	400	2020	1.32018	7.47856	0.452629	0.2559	0.048904	3.17805	0.0950626	0.111766	0.600534	0	5	75.34	18.1658	390.388	1	1	0	1.94591	3.09528	C3
731	400	2021	1.91461	5.08895	0.425149	0.1513	0.049726	3.21888	0.0860563	0.17255	0.571786	0	4.25	72.39	30.704	280.297	1	1	0	1.79176	4.09208	C3
732	400	2023	1.48267	6.64841	0.466133	0.2886	0.057431	3.29584	0.0803948	0.301008	0.609854	0	5.25	82.02	18.8677	290.599	1	1	0	2.63906	3.27913	C3
733	401	2012	1.11336	2.44398	0.677956	0.693	0.003468	2.83321	0.580536	0.036041	0.782703	0	6	81.15	134.77	124.336	1	1	1	3.68888	0.895049	C3
734	401	2013	0.948378	1.13897	0.677456	0.7367	0.004698	2.89037	0.607138	0.042391	0.745737	0	6	80.98	57.5018	106.233	1	1	1	3.04452	0.769791	C3
735	401	2014	1.08526	1.23635	0.694987	0.8688	-0.006368	2.94444	0.578374	0.075352	0.813757	0	5.5	70.87		95.4868	1	1	1	3.09104	0.680297	C3
736	401	2015	1.08125	1.81287	0.725467	0.7476	-0.050397	2.99573	0.596001	0.030291	0.725197	0	4.25	75.13		92.1142	1	1	1	2.48491	0.315639	C3
737	401	2016	1.11732	3.64833	0.730765	1.1013	-0.00057	3.04452	0.562319	0.089322	0.744778	0	4	72.92		129.314	1	1	1	2.83321	0.561039	C3
738	401	2018	0.884719	4.6047	0.615594	0.4797	0.042734	3.13549	0.451912	0.192292	0.493636	0	6	81.25	6.5175	277.813	1	1	1	2.63906	1.01501	C3
739	401	2019	0.902603	7.91874	0.525172	0.4097	0.073786	3.17805	0.537034	0.234636	0.499291	0	6.75	85.47	4.67342	363.359	1	1	1	3.29584	1.48192	C3
740	401	2020	0.803934	7.47856	0.454608	0.437	0.086625	3.21888	0.53161	0.297416	0.478005	0	7.25	85.5	4.51084	390.388	1	1	1	3.46574	1.73097	C3
741	401	2021	0.961054	5.08895	0.440104	0.502	0.070119	3.2581	0.536246	0.232858	0.712375	0	4.25	69.85	7.60249	280.297	1	1	1	3.17805	1.62826	C3
742	401	2022	0.899332	7.16924	0.474307	0.502	0.022998	3.29584	0.523363	0.08109	0.719239	0	3.75	72.22	15.5501	314.892	1	1	1	2.48491	1.24622	C3
743	401	2023	0.867787	6.64841	0.489398	0.502	-0.028669	3.3322	0.539755	0.101793	0.716473	0	4	73.03		290.599	1	1	1	2.3979	0.783306	C3
744	402	2012	0.991255	2.44398	0.699479	0.2972	0.041564	2.83321	0.0376595	-0.042698	0.477942	0	5	79.22	7.5774	124.336	1	0	1	3.09104	1.27833	K
745	402	2013	0.88807	1.13897	0.678514	0.22	0.048186	2.89037	0.0342288	-0.057773	0.404044	0	5	77.54	5.42722	106.233	1	0	1	2.89037	1.3985	K
746	402	2014	1.11464	1.23635	0.693987	0.8661	0.038037	2.94444	0.0327851	-0.005715	0.633973	0	4.5	73.12	11.8403	95.4868	1	0	1	2.70805	1.50516	K
747	402	2015	1.05162	1.81287	0.72555	1.0857	0.02344	2.99573	0.0273048	-0.186841	0.636949	0	4.25	77.15	15.2148	92.1142	1	0	1	2.19722	1.3879	K
748	402	2016	0.996939	3.64833	0.724098	1.1636	0.02577	3.04452	0.0233086	0.21576	0.699284	0	5.75	82	10.9341	129.314	1	0	1	2.3979	1.30412	K
749	402	2017	0.996014	3.63874	0.730814	1.1828	0.034469	3.09104	0.0208512	-0.083762	0.720624	0	5.25	78.82	8.09396	206.639	1	0	1	2.89037	1.30654	K
750	402	2018	0.879203	4.6047	0.749551	1.1323	0.029498	3.13549	0.017276	-0.089028	0.714742	0	5.5	79.93	4.7675	277.813	1	0	1	2.3979	1.11742	K
751	402	2019	0.909225	7.91874	0.759361	1.2139	0.026541	3.17805	0.015441	0.022705	0.762017	0	5.25	80.03	5.88987	363.359	1	0	1	2.48491	1.08407	K
752	402	2020	0.878743	7.47856	0.764757	1.1949	0.013397	3.21888	0.015605	0.078363	0.746552	0	6	82.16	8.69005	390.388	1	0	1	2.3979	0.905985	K
753	402	2021	0.844224	5.08895	0.7415	1.0389	0.009468	3.2581	0.0174618	0.030948	0.679076	0	4.5	74.19	10.6992	280.297	1	0	1	1.60944	0.998786	K
754	402	2022	0.825415	7.16924	0.722819	1.0389	0.004074	3.29584	0.0163865	0.048205	0.712811	0	5.25	79.99	24.2354	314.892	1	0	1	1.94591	0.99685	K
755	402	2023	0.796719	6.64841	0.721483	1.0389	-0.014501	3.3322	0.0168115	0.056408	0.672135	0	6	82.05		290.599	1	0	1	0.693147	0.909235	K
756	403	2018	5.22617	4.6047	0.529828	0.9909	0.056813	3.13549	0.313491	0.15799	0.557007	0	1	59.4	91.5869	277.813		1	0	0.693147	7.04315	C2
757	403	2019	7.26607	7.91874	0.369631	0.968	0.121823	3.17805	0.298527	0.326754	0.602805	0	1	59.7	55.7805	363.359		1	0	2.07944	13.2263	C2
758	403	2020	9.82359	7.47856	0.414924	0.8934	0.124943	3.21888	0.21193	0.337166	0.638919	0	2	63.29	102.431	390.388		1	0	2.56495	17.8235	C2
759	403	2021	2.46743	5.08895	0.107236	1.3117	0.089316	3.2581	0.104367	0.564704	0.590317	0	3.5	71.05	52.469	280.297		1	0	2.30259	12.8114	C2
760	403	2022	2.01147	7.16924	0.14046	1.2489	0.077994	3.29584	0.109451	0.557305	0.59793	1	3.25	68.33	28.3638	314.892		1	0	2.07944	8.45237	C2
761	403	2023	2.26326	6.64841	0.14004	0.9304	0.073615	3.3322	0.109263	0.582886	0.660432	1	4	74.05	32.6539	290.599	1	1	0	2.48491	9.78894	C2
762	404	2012	1.11489	2.44398	0.763796	0.3219	0.038719	2.83321	0.176268	0.081179	0.405165	0	3	68.06	10.9264	124.336	1	1	0	1.79176	1.58305	C3
763	404	2013	1.08694	1.13897	0.609224	0.6258	0.045731	2.89037	0.145463	0.00255	0.532853	0	3	69.16	13.5669	106.233	1	1	0	2.48491	1.75261	C3
764	404	2014	1.24418	1.23635	0.591573	0.3891	0.044652	2.94444	0.177803	0.208229	0.392372	0	3.75	74.37	15.6155	95.4868	1	1	0	1.38629	2.10865	C3
765	404	2015	1.28762	1.81287	0.574696	0.2336	0.048857	2.99573	0.191124	0.183381	0.40144	0	4.25	75.14	15.7788	92.1142	1	1	0	1.09861	2.14881	C3
766	404	2016	1.28866	3.64833	0.598875	0.3117	0.052513	3.04452	0.167594	0.044131	0.45948	0	4.25	72.82	14.1403	129.314	1	1	0	2.30259	2.05429	C3
767	404	2017	1.0414	3.63874	0.602868	0.2756	0.023461	3.09104	0.138801	-0.029854	0.343645	0	4.25	75.55	20.6405	206.639	1	1	0	2.07944	1.66505	C3
768	404	2018	0.848913	4.6047	0.582463	0.3279	0.01632	3.13549	0.155907	0.028978	0.355157	0	4.5	73.83	16.4028	277.813	1	1	0	0.693147	1.59611	C3
769	404	2019	0.852719	7.91874	0.584174	0.2755	0.009833	3.17805	0.150552	0.131879	0.377572	0	4.75	78.6	27.488	363.359	1	1	0		1.64699	C3
770	404	2020	0.919028	7.47856	0.596269	0.2683	0.017152	3.21888	0.134751	0.089533	0.360032	0	4.75	75.09	19.4207	390.388	1	1	0		1.71277	C3
771	404	2021	0.88457	5.08895	0.606311	0.2359	0.025556	3.2581	0.124044	0.234447	0.376863	0	4.25	70.58	11.268	280.297	1	1	0		1.84623	C3
772	404	2022	0.913836	7.16924	0.611478	0.2176	0.034353	3.29584	0.12164	0.119812	0.358213	0	4	73.2	9.10234	314.892	1	1	0		1.74242	C3
773	404	2023	0.921548	6.64841	0.626413	0.2373	0.040125	3.3322	0.101373	0.105428	0.397357	0	4	72.57	7.71562	290.599	1	1	0	1.09861	1.70496	C3
774	407	2012	1.91079	2.44398	0.585817	0.6078	-0.044176	2.83321	0.252364	0.025422	0.161438	0	2	59.37		124.336	0	1	1	1.38629	2.09735	C2
775	407	2013	1.62706	1.13897	0.615876	0.3272	0.015261	2.89037	0.230197	0.008535	0.13325	0	3	70.71	69.6876	106.233	0	1	1		1.84748	C2
776	407	2014	1.55533	1.23635	0.506253	0.5773	0.01384	2.94444	0.104284	0.027784	0.247983	0	4	71.53	89.8375	95.4868		1	1	1.09861	2.15944	C2
777	407	2016	1.98284	3.64833	0.41451	1.2649	-0.07693	3.04452	0.203027	0.026661	0.363458	0	4	74.77		129.314	0	0	1	1.94591	2.63763	D
778	407	2018	1.07423	4.6047	0.574102	2.1468	0.03171	3.13549	0.22808	0.094077	0.306152	0	4.25	72.22	18.0478	277.813	0	0	1	1.09861	1.29125	D
779	407	2019	1.0338	7.91874	0.552642	1.976	0.031532	3.17805	0.243986	0.162149	0.293113	0	3.25	64.48	15.3618	363.359	0	0	1		1.46507	D
780	407	2020	1.12363	7.47856	0.570321	1.8939	0.03252	3.21888	0.265286	0.120772	0.327	0	2.5	68.44	17.3457	390.388	0	0	1		1.42087	D
781	407	2021	1.12525	5.08895	0.570659	0.5993	0.015797	3.2581	0.269456	0.074055	0.355006	0	3.75	71.49	35.8739	280.297	0	0	1		1.32218	D
782	407	2022	1.04071	7.16924	0.567544	0.532	0.025658	3.29584	0.272834	0.066621	0.345325	0	4	70.83	18.605	314.892	0	0	1		1.25908	D
783	407	2023	0.990418	6.64841	0.532368	0.4603	0.030237	3.3322	0.283011	0.122573	0.321927	0	3.25	69.17	14.9126	290.599	0	0	1		1.37052	D
784	408	2012	4.95358	2.44398	0.607177	0.0936	0.011013	2.83321	0.129299	0.044116	0.2203	0	1	57.86	405.049	124.336	0	0	1		3.85702	F
785	408	2013	3.27586	1.13897	0.664357	0.2133	0.031936	2.89037	0.0937969	-0.010689	0.2323	0	1.25	61.19	91.7777	106.233	0	0	1		2.51109	F
786	408	2014	6.54103	1.23635	0.69855	0.1823	-0.107281	2.94444	0.0465618	0.001821	0.2144	0	1.25	57.28		95.4868	0	0	1		4.22566	F
787	408	2015	11.6188	1.81287	0.833984	0.1173	-0.131652	2.99573	0.0436246	0.0359	0.214562	0	1	58.13		92.1142	0	0	1		6.68561	F
788	408	2017	1.83177	3.63874	0.156207	0.8069	0.161128	3.09104	0.422153	-0.051474	0.694528	0	2.25	67.67	28.9987	206.639	0	1	0	2.19722	5.96751	C2
789	408	2018	1.35647	4.6047	0.207796	0.8101	0.09926	3.13549	0.336843	0.562048	0.718213	0	3.25	70.34	26.3126	277.813	0	1	0	2.19722	3.13299	C2
790	408	2019	1.16764	7.91874	0.180113	0.8108	0.033237	3.17805	0.392167	0.150247	0.69417	0	2	52.78	47.7328	363.359	0	1	0	1.09861	2.33382	C2
791	408	2021	2.61342	5.08895	0.110191	0.8789	0.147894	3.2581	0.304724	1.90167	0.721727	0	1.75	64.11	56.6145	280.297	0	1	0		11.8083	C2
792	408	2022	3.13643	7.16924	0.104367	1.6154	0.245255	3.29584	0.210845	1.81011	0.637937	0	2.75	67.79	7.25815	314.892	0	1	0	2.07944	20.8704	C2
793	408	2023	2.91587	6.64841	0.073898	1.469	0.189451	3.3322	0.203096	1.60471	0.551084	0	4.5	75.88	11.7362	290.599	0	1	0	2.56495	25.4834	C2
794	409	2013	2.00596	1.13897	0.383685	1.4314	0.085583	2.89037	0.275862	0.095137	0.729162	0	3.75	73.51	47.8578	106.233	1	0	1		2.52064	B
795	409	2014	1.66913	1.23635	0.617375	1.0606	-0.011588	2.94444	0.231516	-0.060551	0.546209	0	4	73.62		95.4868	1	0	1		0.633905	B
796	409	2015	1.60176	1.81287	0.727898	1.2513	0.02745	2.99573	0.171878	-0.082927	0.422855	0	4	73.3	49.1239	92.1142	1	0	1	0.693147	1.02996	B
797	409	2016	1.65449	3.64833	0.78185	1.0028	-0.032305	3.04452	0.154107	-0.044809	0.415006	0	4	74.09		129.314	1	0	1	1.38629	0.618818	S
798	409	2017	1.20655	3.63874	0.818473	1.089	-0.044571	3.09104	0.176046	-0.013663	0.423912	0	2.75	60.37		206.639	1	0	1		0.031176	S
799	409	2021	2.85185	5.08895	0.499622	1.0784	0.031782	3.2581	0.156263	-0.036587	0.370019	0	3	69.19	97.375	280.297	1	0	1		2.93927	I
800	409	2022	1.67404	7.16924	0.339656	0.2947	0.033253	3.29584	0.0859437	0.160649	0.495723	0	3.25	70.78	69.6255	314.892	1	0	1		2.74609	I
801	409	2023	2.06245	6.64841	0.335182	0.2747	0.044369	3.3322	0.0796527	0.105436	0.45908	0	4.5	74.8	54.1848	290.599	1	0	1	1.09861	3.56344	I
802	410	2012	1.13116	2.44398	0.875378	0.1145	0.002656	2.83321	0.100156	-0.114797	0.49243	0	3	69.18	99.7816	124.336	1	1	1	1.60944	0.876541	C3
803	410	2013	1.07418	1.13897	0.833668	0.7494	0.002329	2.89037	0.127449	-0.106902	0.586535	0	4	71.43	129.485	106.233	1	1	1	0.693147	0.743421	C3
804	410	2014	1.32811	1.23635	0.863882	0.0542	0.001209	2.94444	0.0949123	-0.105825	0.316362	0	4	71.15	434.32	95.4868	1	1	1	0.693147	1.00005	C3
805	410	2015	1.73249	1.81287	0.89864	0.0674	-0.030157	2.99573	0.0821429	-0.152859	0.319629	0	4	71.75		92.1142	1	1	1	0.693147	1.09526	C3
806	410	2016	1.36646	3.64833	0.89653	0.0767	-0.061053	3.04452	0.113821	-0.087976	0.308069	0	2.75	57.91		129.314	1	1	1	0.693147	0.429059	C3
807	410	2018	1.22196	4.6047	0.929102	0.0455	-0.041341	3.13549	0.167716	-0.002801	0.310712	0	2.25	66.7		277.813	1	1	1		0.102013	C3
808	410	2023	4.42522	6.64841	0.688403	0.2981	0.008614	3.3322	0.218119	0.061498	0.615011	0	4.5	75.28	490.973	290.599	1	1	1	0.693147	0.914674	C3
809	411	2012	1.16743	2.44398	0.745088	1.3321	0.036896	2.83321	0.0473795	0.023843	0.6255	0	5	75.52	12.17	124.336	1	0	1		3.39626	F
810	411	2013	1.19641	1.13897	0.740446	1.3152	0.037894	2.89037	0.0458557	0.022894	0.680821	0	4	74.18	13.0657	106.233	1	0	1	0.693147	3.45761	F
811	411	2015	1.65275	1.81287	0.752556	1.3036	0.027153	2.99573	0.0433013	0.022318	0.71024	0	4.25	73.73	35.8415	92.1142	1	0	1	1.09861	3.69201	F
812	411	2016	1.41304	3.64833	0.757153	1.3036	0.029267	3.04452	0.068068	0.028592	0.711716	0	4	73.73	23.8934	129.314	1	0	1	0.693147	3.44565	F
813	411	2017	1.24458	3.63874	0.790254	1.0405	0.023826	3.09104	0.0613074	0.025417	0.691809	0	4	72.47	21.563	206.639	1	0	1	0.693147	2.81293	F
814	411	2018	1.05987	4.6047	0.768319	1.0495	0.024769	3.13549	0.0592744	0.023612	0.693134	0	4.25	74.16	11.7132	277.813	1	0	1		3.00108	F
815	411	2019	1.00449	7.91874	0.72408	1.6976	0.034174	3.17805	0.0516418	0.029994	0.684173	0	4	70.96	8.97201	363.359	1	0	1		3.00782	F
816	411	2020	1.11982	7.47856	0.715042	1.6281	0.031137	3.21888	0.0479557	0.041943	0.653895	0	4.25	74.58	14.0732	390.388	1	0	1		3.09057	F
817	411	2021	1.01514	5.08895	0.712904	1.6288	0.03372	3.2581	0.0651058	0.038872	0.637204	0	4	72.4	9.4509	280.297	1	0	1		2.99681	F
818	411	2022	0.977683	7.16924	0.705025	1.6242	0.036406	3.29584	0.0572609	0.043437	0.641072	0	4	74.72	7.74169	314.892	1	0	1		3.15425	F
819	411	2023	1.04743	6.64841	0.656249	1.5847	0.043494	3.3322	0.0528262	0.046208	0.752238	0	4	73.77	9.94813	290.599	1	0	1		3.26275	F
820	413	2012	2.65066	2.44398	0.755861	0.4874	0.197903	2.83321	0.0244349	-0.558385	0.435993	0	2.75	65.99	19.0365	124.336	0	1	1	1.60944	2.95922	C3
821	413	2013	1.34125	1.13897	0.349694	2.6604	0.073827	2.89037	0.0156215	-0.602335	0.782125	0	3.75	71.59	37.3288	106.233	0	1	1	2.30259	2.31465	C3
822	413	2015	1.37842	1.81287	0.49437	0.982	0.058897	2.99573	0.239601	0.175993	0.537254	0	3.25	68.27	25.0063	92.1142	0	1	1	1.94591	1.74867	C3
823	413	2016	1.42553	3.64833	0.507345	1.5883	0.034659	3.04452	0.191182	0.073172	0.48393	0	3.25	71.3	42.4438	129.314	0	1	1	2.3979	1.91806	C3
824	413	2017	1.22292	3.63874	0.526364	0.9484	0.03287	3.09104	0.163874	0.042631	0.427617	0	4.75	77.3	27.7222	206.639	0	1	1	2.19722	1.61058	C3
825	413	2018	0.903347	4.6047	0.539472	0.8472	0.032139	3.13549	0.13275	0.010384	0.368761	0	4.75	73.98	11.3654	277.813	0	1	1	1.38629	1.28427	C3
826	413	2019	0.833206	7.91874	0.534897	0.7765	-0.022205	3.17805	0.140427	-0.079915	0.321199	0	3.25	68.64		363.359	0	1	1	0.693147	0.790829	C3
827	413	2020	0.803934	7.47856	0.558631	0.6744	-0.052381	3.21888	0.146276	0.056343	0.272768	0	2	52.61		390.388	0	1	1		0.273613	C3
828	413	2021	0.833131	5.08895	0.586016	0.6744	-0.04496	3.2581	0.118115	0.03612	0.269835	0	2.5	68.55		280.297	0	1	1		0.103683	C3
829	413	2022	0.811876	7.16924	0.596684	0.4905	-0.029653	3.29584	0.142798	0.007109	0.247867	0	3	66.8		314.892	0	1	1		0.034933	C3
830	413	2023	0.838664	6.64841	0.618782	0.4751	-0.028788	3.3322	0.152157	0.021868	0.248918	0	3	69.99		290.599				0.693147	-0.039876	C3
831	415	2012	0.985885	2.44398	0.680917	0.4984	0.022047	2.83321	0.281592	0.077574	0.718388	0	2.25	61.81	13.2193	124.336	0	0	0	1.38629	0.220287	L
832	415	2013	1.00993	1.13897	0.853207	0.4984	0.025405	2.89037	0.445921	0.133578	0.698108	1	2.75	67.44	7.52696	106.233	0	0	0	1.60944	0.18238	L
833	415	2014	1.12312	1.23635	0.81397	0.5636	0.018882	2.94444	0.403033	0.091173	0.750576	1	3.25	68.47	20.5785	95.4868	0	0	0	1.79176	0.33819	L
834	415	2016	1.01507	3.64833	0.825802	0.638	0.016304	3.04452	0.541395	0.100228	0.794997	1	2.75	66.55	15.5636	129.314	0	0	0	2.3979	0.329694	L
835	415	2017	1.00035	3.63874	0.882109	0.6316	0.012209	3.09104	0.600205	0.094726	0.807193	1	3.75	71.69	11.2869	206.639	0	0	0	2.19722	0.261507	L
836	415	2018	0.93412	4.6047	0.807246	0.6384	0.00909	3.13549	0.636743	0.082447	0.791055	1	4	73.11	8.3566	277.813	0	0	0	1.09861	0.363491	L
837	415	2019	0.932873	7.91874	0.794467	0.7275	0.012054	3.17805	0.679223	0.089999	0.744118	1	3.5	64.43	7.07239	363.359	0	0	0		0.355806	L
838	415	2020	0.938769	7.47856	0.833928	0.7869	-0.033332	3.21888	0.666991	0.068856	0.720113	1	2.25	66.84		390.388	0	0	0		0.09236	L
839	415	2021	0.949434	5.08895	0.839347	0.7869	-0.00453	3.2581	0.636101	0.077179	0.725383	1	3	68.45		280.297	0	0	0		0.148844	L
840	415	2022	0.922725	7.16924	0.835867	0.7869	-0.009262	3.29584	0.629061	0.098023	0.684379	1	3.25	70.45		314.892	0	0	0		0.120998	L
841	415	2023	0.892054	6.64841	0.825602	0.6349	0.006928	3.3322	0.647466	0.117356	0.628072	1	3.75	71.22	7.27523	290.599	0	0	0		0.163222	L
842	416	2012	3.16559	2.44398	0.118874	0.2385	0.081271	2.83321	0.0568135	0.287918	0.2571	0	4	71.05	38.7927	124.336	0	0	1		17.5485	F
843	416	2013	3.99704	1.13897	0.119955	0.2491	0.022239	2.89037	0.0550926	-0.023991	0.2748	0	3.25	69.53	171.965	106.233	0	0	1		21.2915	F
844	416	2014	4.73281	1.23635	0.052066	0.2012	0.101197	2.94444	0.0486346	-0.490419	0.269909	0	3	68.39	43.9455	95.4868	0	0	1		58.7459	F
845	417	2012	1.35697	2.44398	0.539711	0.8934	0.071546	2.83321	0.167665	0.187807	0.625352	0	5	76.52	11.8719	124.336	1	0	0	3.63759	3.11913	F
846	417	2013	1.19096	1.13897	0.540901	0.8739	0.066883	2.89037	0.135621	0.097974	0.501317	0	5	78.91	10.3103	106.233	1	0	0	3.43399	2.83076	F
847	417	2014	1.34537	1.23635	0.532677	0.9679	0.057688	2.94444	0.137951	0.108468	0.530852	0	5	76.69	14.4913	95.4868	1	0	0	2.83321	2.91615	F
848	417	2015	1.55755	1.81287	0.530825	1.1337	0.04094	2.99573	0.159966	0.067693	0.538214	0	5	77.14	25.6345	92.1142	1	0	0	2.3979	2.94419	F
849	417	2017	1.19549	3.63874	0.572341	0.3658	0.030631	3.09104	0.168826	0.116688	0.583005	0	5	76.43	21.2681	206.639	1	0	0	2.77259	2.22368	F
850	417	2021	0.876295	5.08895	0.609406	0.2576	0.020556	3.2581	0.146737	0.136917	0.474847	0	5	77.38	13.9315	280.297	1	0	0	0.693147	1.22642	F
851	417	2023	0.871228	6.64841	0.575139	0.0824	0.025684	3.3322	0.125622	0.108311	0.40683	0	5	76.06	11.5572	290.599	1	0	0		1.31736	F
852	419	2012	1.18617	2.44398	0.530868	0.106	0.042702	2.83321	0.354767	0.202291	0.497535	0	3.75	62.27	15.639	124.336	1	0	0	1.38629	2.19632	F
853	419	2013	1.30235	1.13897	0.520257	0.1068	0.038631	2.89037	0.31783	0.152407	0.4872	0	3	72.11	20.539	106.233	1	0	0	1.38629	2.48306	F
854	419	2014	1.45835	1.23635	0.487812	0.1051	0.036305	2.94444	0.301276	0.093181	0.494701	0	2.75	65.95	26.6151	95.4868	1	0	0		2.87865	F
855	419	2015	1.75966	1.81287	0.487041	0.0914	0.029066	2.99573	0.276882	0.081918	0.498042	0	3.5	75.31	44.1624	92.1142	1	0	0	0.693147	3.17026	F
856	419	2016	1.5531	3.64833	0.475139	0.1139	0.029771	3.04452	0.309904	0.047238	0.476295	0	4	73.19	36.8415	129.314	1	0	0	0.693147	2.82888	F
857	419	2017	1.26437	3.63874	0.470669	0.1207	0.036268	3.09104	0.280821	0.134095	0.475047	0	4.75	75.83	22.3696	206.639	1	0	0	1.09861	2.56801	F
858	419	2018	0.844584	4.6047	0.394411	0.1112	0.037056	3.13549	0.223897	-0.016971	0.476563	0	4.5	74.29	13.1772	277.813	1	0	0		2.0777	F
859	419	2019	0.861354	7.91874	0.374371	0.1049	0.039887	3.17805	0.205885	-0.03678	0.477889	0	4.25	77.48	12.4195	363.359	1	0	0		2.1421	F
860	419	2020	0.824701	7.47856	0.348544	0.1076	0.039611	3.21888	0.187625	0.036389	0.467655	0	5	78.39	12.2838	390.388	1	0	0		2.01138	F
861	419	2021	0.854296	5.08895	0.424588	0.109	0.028885	3.2581	0.169267	0.158554	0.469214	0	5	76.08	15.4917	280.297	1	0	0		1.69778	F
862	419	2022	1.16574	7.16924	0.359517	0.1254	0.030019	3.29584	0.178589	0.012895	0.481149	0	5	75.99	25.4875	314.892	1	0	0		2.53138	F
863	419	2023	0.918381	6.64841	0.350627	0.15	0.028616	3.3322	0.1423	0.134668	0.49537	0	5	78.71	20.1196	290.599	1	0	0		2.15197	F
864	420	2013	1.21459	1.13897	0.900279	0.1618	-0.115604	2.89037	0.341868	-0.041956	0.2236	0	3.25	70.75		106.233	1	1	0	0.693147	-0.44246	C2
865	420	2014	1.3587	1.23635	0.692103	2.197	-0.000481	2.94444	0.473919	-0.019961	0.52653	0	4	72.22		95.4868	1	1	0		0.274895	C2
866	420	2015	1.75571	1.81287	0.632747	2.197	0.000837	2.99573	0.476318	-0.082939	0.511439	0	3.25	67.84	2188.96	92.1142	1	1	0		0.730446	C2
867	420	2016	1.34904	3.64833	0.417175	1.3931	0.006366	3.04452	0.333389	-0.063645	0.497451	0	3	67.42	332.079	129.314	1	1	0		0.937002	C2
868	420	2017	1.46275	3.63874	0.550183	1.2226	0.015818	3.09104	0.448746	0.011886	0.466606	0	3	68.56	72.2104	206.639	1	1	0		0.885492	C2
869	420	2018	1.09751	4.6047	0.591152	1.0539	0.021138	3.13549	0.41322	0.046476	0.428776	0	3.25	69.72	26.5971	277.813	1	1	0	1.38629	0.455754	C2
870	420	2019	1.13705	7.91874	0.643893	1.9606	0.012799	3.17805	0.564322	0.015482	0.491508	0	3.75	71.4	42.5893	363.359	1	1	0		0.464717	C2
871	420	2020	1.07046	7.47856	0.641798	1.8702	-0.02702	3.21888	0.521955	0.018484	0.454505	0	3.25	67.87		390.388	1	1	0	0.693147	0.239672	C2
872	420	2021	1.96496	5.08895	0.662834	1.7117	-0.015222	3.2581	0.598748	0.029653	0.497565	0	3	66.73		280.297	1	1	0	0.693147	1.12749	C2
873	420	2022	1.55012	7.16924	0.588122	1.3439	-0.008968	3.29584	0.552442	0.054759	0.364284	0	3	68.58		314.892	1	1	0	1.94591	0.942909	C2
874	420	2023	1.26124	6.64841	0.591733	1.3277	0.003036	3.3322	0.57585	0.038858	0.338975	0	3.5	68.87	222.314	290.599	1	1	0	1.94591	0.781318	C2
875	421	2012	1.1748	2.44398	0.54628	0.3589	0.039964	2.83321	0.24229	0.229217	0.429722	0	3	67.53	14.7779	124.336	1	0	1		2.03448	S
876	421	2013	1.13188	1.13897	0.47894	0.3589	0.038788	2.89037	0.241028	0.148434	0.4138	0	3	67.22	16.2365	106.233	1	0	1		2.26443	S
877	421	2014	1.46743	1.23635	0.387614	0.3666	0.071172	2.94444	0.201609	0.284831	0.422208	0	3.25	70.89	14.8389	95.4868	1	0	1	0.693147	3.39053	S
878	421	2015	1.18459	1.81287	0.474536	0.1815	0.058419	2.99573	0.403231	-0.050709	0.654793	0	3.25	67.76	15.3144	92.1142	1	0	1	1.60944	1.67928	D
879	421	2016	1.14713	3.64833	0.491874	0.1853	0.042117	3.04452	0.38694	-0.041314	0.651368	0	3.75	72.21	17.6136	129.314	1	0	1	2.3979	1.58309	D
880	421	2017	1.00879	3.63874	0.686656	0.1666	0.027755	3.09104	0.268151	0.56992	0.582267	0	3.25	68.02	14.2889	206.639	1	0	1	1.60944	0.651461	D
881	421	2018	0.920862	4.6047	0.697497	0.1623	0.021564	3.13549	0.276263	0.121471	0.580591	0	3	66.81	10.5966	277.813	1	0	1	0.693147	0.665367	D
882	421	2019	0.919042	7.91874	0.705187	0.1623	0.015481	3.17805	0.269985	-0.109701	0.5757	0	3	65.87	14.2219	363.359	1	0	1		0.701754	D
883	421	2020	1.00257	7.47856	0.649452	0.1577	0.051201	3.21888	0.302423	-0.239991	0.5743	0	3	69.26	6.55822	390.388	1	0	1		1.59667	D
884	421	2021	0.912456	5.08895	0.712896	0.173	0.013329	3.2581	0.24392	0.121095	0.571505	0	3.75	71.71	16.8639	280.297	1	0	1		0.736321	D
885	421	2022	0.924054	7.16924	0.740399	0.1541	0.00587	3.29584	0.232285	-0.054202	0.566221	0	4	70.92	32.512	314.892	1	0	1		0.893742	D
886	421	2023	1.01331	6.64841	0.755579	0.1551	-0.006653	3.3322	0.232258	0.259553	0.591777	0	4	72.98		290.599	1	0	1		0.654384	D
887	422	2012	1.06167	2.44398	0.734845	0.7175	0.052242	2.83321	0.422037	0.194802	0.460846	0	4.25	71.25	7.0427	124.336	1	1	0	3.13549	1.18153	C2
888	422	2013	0.949511	1.13897	0.788887	0.5395	0.006167	2.89037	0.555406	0.115211	0.277927	0	3.75	73.02	28.0851	106.233	1	1	0	2.19722	0.78374	C2
889	422	2014	0.979343	1.23635	0.79884	0.5828	0.002172	2.94444	0.506718	0.126687	0.31654	0	3.75	70.29	85.1312	95.4868	1	1	0	1.60944	0.65795	C2
890	422	2015	0.985881	1.81287	0.798188	0.7137	0.001402	2.99573	0.486999	0.156611	0.347463	0	2.75	60.17	128.612	92.1142	1	1	0		0.530256	C2
891	422	2016	1.00836	3.64833	0.828894	0.8314	-0.035314	3.04452	0.519775	0.07564	0.480599	0	2.25	67.23		129.314	1	1	0	1.79176	0.237566	C2
892	422	2017	1.06452	3.63874	0.90646	0.3478	-0.142459	3.09104	0.630366	0.038025	0.227879	0	1.5	56.6		206.639	1	1	0		-0.747619	C2
893	422	2021	1.72673	5.08895	0.809812	0.9303	0.096976	3.2581	0.40843	0.194763	0.251735	0	3.25	67.17	9.20214	280.297	1	1	0	1.38629	1.65776	C2
894	422	2022	1.32534	7.16924	0.653785	0.7992	0.13468	3.29584	0.421774	0.259528	0.247304	0	3.25	70.53	4.83887	314.892	1	1	0	1.79176	2.19902	C2
895	422	2023	1.09536	6.64841	0.596116	0.8283	0.039198	3.3322	0.364711	0.126893	0.325549	0	3.5	69.26	13.7367	290.599	1	1	0	0.693147	1.32167	C2
896	423	2012	5.06979	2.44398	0.190484	0.2247	0.220595	2.83321	0.0980983	0.971906	0.612664	0	6	80.28	25.0854	124.336	1	1	1	3.66356	18.4498	C2
897	423	2013	4.47529	1.13897	0.149746	0.2554	0.215776	2.89037	0.107246	0.92057	0.542463	0	6	80.62	21.2124	106.233	1	1	1	3.61092	20.2814	C2
898	423	2014	3.45925	1.23635	0.192	0.2723	0.204213	2.94444	0.177763	0.564585	0.423025	1	5.25	78.12	17.7675	95.4868	1	1	1	3.29584	12.9516	C2
899	423	2015	4.14971	1.81287	0.177256	0.3211	0.203848	2.99573	0.15834	0.660926	0.41593	1	5	75.97	20.8848	92.1142	1	1	1	3.2581	16.4244	C2
900	423	2016	3.69757	3.64833	0.157136	0.417	0.199923	3.04452	0.142511	0.404328	0.49896	1	5	78.57	18.9916	129.314	1	1	1	3.13549	16.5932	C2
901	423	2017	3.38682	3.63874	0.202369	0.6893	0.183108	3.09104	0.138142	0.864015	0.503752	1	5.25	75.32	19.2847	206.639	1	1	1	3.61092	12.3345	C2
902	423	2018	2.04788	4.6047	0.183198	0.901	0.159004	3.13549	0.125022	0.399982	0.54588	1	5.25	80.56	12.3965	277.813	1	1	1	3.04452	8.94183	C2
903	423	2019	2.12467	7.91874	0.139923	0.8915	-0.0349	3.17805	0.185031	-0.521421	0.578624	1	5.75	78.98		363.359	1	1	1	2.30259	10.377	C2
904	423	2020	2.41886	7.47856	0.107124	0.9654	0.003617	3.21888	0.203176	0.571285	0.604667	1	5	75.84	580.877	390.388	1	1	1	1.79176	15.1518	C2
905	423	2021	2.88236	5.08895	0.140407	0.8587	0.03888	3.2581	0.17735	1.90167	0.540751	1	5	76.99	72.642	280.297	1	1	1	1.94591	14.017	C2
906	423	2022	2.28789	7.16924	0.18055	0.8444	0.064241	3.29584	0.155393	1.09621	0.582352	1	5	77.54	34.1605	314.892	1	1	1	1.79176	9.30217	C2
907	423	2023	2.57973	6.64841	0.192822	1.0277	0.088817	3.3322	0.13809	0.80615	0.701894	1	5.75	84.29	27.5739	290.599	1	1	1	2.83321	9.84742	C2
908	425	2012	1.13747	2.44398	0.613681	0.2197	0.061589	2.83321	0.129326	-0.146573	0.68457	0	5	75.94	9.64547	124.336	1	1	1	2.63906	2.10367	C3
909	425	2013	0.918514	1.13897	0.598504	0.2174	0.03271	2.89037	0.12483	-0.013389	0.654551	0	4	70.89	10.1406	106.233	1	1	1	2.30259	1.77186	C3
910	425	2014	1.25828	1.23635	0.581602	0.1722	0.008114	2.94444	0.167667	0.025527	0.623244	0	3.5	69.35	81.3346	95.4868	1	1	1	1.60944	1.95031	C3
911	425	2015	1.22207	1.81287	0.517557	0.1923	-0.001369	2.99573	0.141137	0.004266	0.551935	0	3.75	72.58		92.1142	1	1	1	2.07944	1.99584	C3
912	425	2016	1.07272	3.64833	0.534267	0.1923	0.004994	3.04452	0.171612	0.098481	0.569752	0	4	71.48	109.359	129.314	1	1	1	1.79176	1.62288	C3
913	425	2017	1.16823	3.63874	0.516661	0.1491	0.021948	3.09104	0.144508	0.128162	0.57258	0	4	73.05	31.5387	206.639	1	1	1	3.3673	2.11583	C3
914	425	2018	0.926571	4.6047	0.504644	0.3479	0.037032	3.13549	0.117207	0.116867	0.640774	0	4	73.32	12.3089	277.813	1	1	1	3.52636	1.93507	C3
915	425	2019	1.10633	7.91874	0.564685	0.4414	0.052625	3.17805	0.0982794	0.137767	0.668634	0	4	73.75	11.7547	363.359	1	1	1	3.61092	2.11265	C3
916	425	2020	1.07681	7.47856	0.627759	0.4222	0.044304	3.21888	0.0868446	0.055083	0.621969	0	4	74.23	11.2307	390.388	1	1	1	3.09104	1.91697	C3
917	425	2021	1.08851	5.08895	0.662188	0.3545	0.055961	3.2581	0.0782467	0.123732	0.566804	0	4.75	76.22	8.30916	280.297	1	1	1	2.77259	1.87888	C3
918	425	2022	1.01228	7.16924	0.687841	1.0393	0.025102	3.29584	0.108269	0.016378	0.591404	0	4.25	73.63	13.9494	314.892	1	1	1	2.83321	1.16838	C3
919	425	2023	1.02982	6.64841	0.64513	0.9952	0.031061	3.3322	0.138957	0.03175	0.63789	0	4	74.27	12.3214	290.599		1	1	2.94444	1.38441	C3
920	426	2012	2.08496	2.44398	0.487297	0.5466	0.032738	2.83321	0.402724	0.095566	0.533099	0	1.75	57.86	51.7587	124.336	0	0	0	2.07944	2.43685	B
921	426	2013	1.31543	1.13897	0.358713	0.962	0.013178	2.89037	0.355377	0.02107	0.601193	0	1	57.59	89.4815	106.233	0	0	0	1.38629	1.79397	B
922	426	2014	1.8588	1.23635	0.299452	0.962	0.036537	2.94444	0.357196	-0.143838	0.613501	0	1	57.28	45.1656	95.4868	0	0	0	1.79176	3.42285	B
923	426	2016	1.69474	3.64833	0.501488	0.8997	0.010942	3.04452	0.149466	0.062643	0.564106	0	1	55.8	182.656	129.314	0	0	0	2.3979	1.43722	B
924	426	2017	1.85514	3.63874	0.423948	0.8931	0.057982	3.09104	0.356468	0.263653	0.564494	0	1	57.32	33.1806	206.639	0	0	0	2.56495	2.3341	B
925	426	2018	1.33417	4.6047	0.427777	0.8908	-0.018685	3.13549	0.32038	0.295093	0.526524	0	1	56.11		277.813	0	0	0	2.56495	1.4164	B
926	426	2019	1.32225	7.91874	0.420149	0.8289	0.011229	3.17805	0.314394	0.114723	0.512185	0	1	52.78	89.3413	363.359	0	0	0	1.79176	1.21113	B
927	426	2020	1.79714	7.47856	0.446472	0.7496	-0.019787	3.21888	0.370431	0.103655	0.501325	0	1	52.61		390.388	0	0	0	1.09861	1.71155	B
928	426	2021	1.70346	5.08895	0.406827	0.6039	0.026836	3.2581	0.383417	0.17547	0.500433	0	1.75	63.78	53.9666	280.297	0	0	0		2.09816	B
929	426	2022	1.46986	7.16924	0.422657	0.6108	0.01862	3.29584	0.418873	0.200421	0.511102	0	2	63.46	64.344	314.892	0	0	0		1.53658	B
930	426	2023	1.73275	6.64841	0.405791	0.6821	0.092061	3.3322	0.395353	0.408547	0.57777	0	2.75	66.42	17.4983	290.599		0	0	2.19722	2.55586	B
931	428	2012	1.18173	2.44398	0.731865	0.068	0.018917	2.83321	0.503094	0.092527	0.488945	0	5	75.87	25.9352	124.336	1	0	0	1.79176	0.589349	H
932	428	2013	1.31351	1.13897	0.76369	0.0539	0.015093	2.89037	0.407607	0.038752	0.476059	0	4.25	73.02	39.7135	106.233	1	0	0	2.07944	0.676364	H
933	428	2014	1.25628	1.23635	0.80305	0.0428	-0.011045	2.94444	0.400547	0.017066	0.496889	0	3.75	67.59		95.4868	1	0	0	0.693147	0.447201	H
934	428	2015	1.52114	1.81287	0.642123	1.0237	-0.003732	2.99573	0.360364	0.027096	0.695124	0	3.25	67.2		92.1142	1	0	0	1.60944	0.912531	H
935	428	2016	1.35055	3.64833	0.666576	1.0939	-0.047504	3.04452	0.416694	0.017066	0.725426	0	3	69.17		129.314	1	0	0	1.38629	0.480984	H
936	428	2018	1.01011	4.6047	0.658974	0.96	-0.086081	3.13549	0.457173	0.025271	0.623419	0	4	71.98		277.813	1	0	0	0.693147	0.081868	H
937	429	2012	0.91797	2.44398	0.611355	0.1124	0.016123	2.70805	0.624877	0.082336	0.4771	0	3.5	69.95	19.7452	124.336	1	0	1		0.382292	G
938	429	2013	0.904573	1.13897	0.601973	0.1298	0.007741	2.77259	0.606322	0.09659	0.4646	0	4	71.94	36.6895	106.233	1	0	1		0.525332	G
939	429	2014	0.978179	1.23635	0.530826	0.1188	0.028471	2.83321	0.573522	0.135428	0.493627	0	3.25	69.41	17.3058	95.4868	1	0	1	0.693147	0.828435	G
940	429	2015	1.04019	1.81287	0.493845	0.131	0.043818	2.89037	0.54437	0.157979	0.481661	0	3	68.65	16.1034	92.1142	1	0	1	0.693147	1.11974	G
941	429	2017	1.12618	3.63874	0.427832	1.6029	0.104935	2.99573	0.514754	0.307032	0.716188	0	3.75	72.01	9.91475	206.639	1	0	1	2.3979	1.5546	G
942	429	2018	1.11226	4.6047	0.383508	1.6029	0.115989	3.04452	0.466378	0.287711	0.74315	0	3.25	66.24	9.21636	277.813	1	0	1	2.48491	1.67059	G
943	429	2019	1.26173	7.91874	0.420036	1.6022	0.085344	3.09104	0.505003	0.290861	0.714245	0	3	67.6	11.9138	363.359	1	0	1	2.07944	2.10665	G
944	429	2020	1.05421	7.47856	0.481871	1.6022	0.067518	3.13549	0.58435	0.311234	0.695411	0	3	69.73	9.27112	390.388	1	0	1	2.30259	1.54468	G
945	429	2021	1.12764	5.08895	0.400237	1.6022	0.125661	3.17805	0.563647	0.429938	0.682552	0	3.75	72.72	6.3755	280.297	1	0	1	1.38629	2.41193	G
946	429	2022	1.14418	7.16924	0.439049	1.6193	0.091694	3.21888	0.498256	0.33453	0.686527	0	4	72.87	9.11078	314.892	1	0	1	1.38629	2.08069	G
947	429	2023	1.14678	6.64841	0.419307	1.5379	0.10867	3.2581	0.421647	0.429128	0.698853	0	4	74.41	7.81855	290.599	1	0	1	1.94591	2.28068	G
948	430	2012	3.64852	2.44398	0.255149	0.6815	0.21083	2.83321	0.521829	0.830743	0.71917	0	3.75	73.84	29.4861	124.336	1	0	0	3.3322	9.18918	N
949	430	2013	2.58489	1.13897	0.280697	0.7438	0.09395	2.89037	0.40376	0.566875	0.630365	0	4	72.61	43.2157	106.233	1	0	0	3.2581	5.52071	N
950	430	2014	3.00148	1.23635	0.272118	0.6572	0.093268	2.94444	0.682198	0.61512	0.525148	0	4.5	75.16	43.3357	95.4868	1	0	0	2.94444	6.70251	N
951	430	2015	4.26907	1.81287	0.29778	0.6572	0.146817	2.99573	0.645629	0.937016	0.521815	0	4.75	75.63	43.6621	92.1142	1	0	0	2.63906	9.13863	N
952	430	2016	2.03206	3.64833	0.667676	0.6572	0.041442	3.04452	0.306754	0.163072	0.552028	0	4.25	72.15	64.8128	129.314	1	0	0	3.21888	1.16057	N
953	430	2017	1.51917	3.63874	0.331729	0.7165	0.030146	3.09104	0.25982	0.114333	0.595255	0	4.75	75.38	52.4228	206.639	1	0	0	3.21888	2.07732	N
954	430	2018	1.12253	4.6047	0.36453	0.7165	0.010341	3.13549	0.234499	0.17513	0.572785	0	4.25	74	78.4167	277.813	1	0	0	2.3979	1.42733	N
955	430	2019	1.15536	7.91874	0.399074	0.7165	0.004399	3.17805	0.201135	0.157834	0.551098	0	4	70.43	185.679	363.359	1	0	0	2.07944	1.30945	N
956	430	2020	1.12991	7.47856	0.459123	0.7165	-0.03375	3.21888	0.183095	-0.018415	0.5486	0	4	72.86		390.388	1	0	0		0.742432	N
957	430	2021	1.27003	5.08895	0.518701	0.724	-0.047965	3.2581	0.429944	-0.009026	0.542471	0	3.75	70.23		280.297	1	0	0		0.579987	N
958	430	2022	1.72244	7.16924	0.612681	0.6669	-0.091204	3.29584	0.449554	-0.009734	0.499495	0	3.5	69.63		314.892	1	0	0		0.557246	N
959	430	2023	1.53916	6.64841	0.676585	0.6313	-0.086211	3.3322	0.425996	0.040192	0.485301	0	3.5	70.31		290.599	1	0	0		0.281802	N
960	488	2012	0.917212	2.44398	0.699418	1.0222	0.001	2.56495	0.413854	0.06113	0.409071	0	3.5	69.04	184.181	124.336	1	1	1	2.48491	0.773245	C2
961	488	2013	0.893466	1.13897	0.691966	0.927	0.014496	2.63906	0.445724	0.033883	0.445573	0	3	67.68	13.4492	106.233	1	1	1	1.60944	0.834393	C2
962	488	2014	0.978179	1.23635	0.747491	0.9906	0.008689	2.70805	0.435478	0.026153	0.378319	0	3.75	71.6	26.3565	95.4868	1	1	1	1.79176	0.655142	C2
963	488	2015	0.985881	1.81287	0.778623	1.4785	0.014511	2.77259	0.310021	-0.188441	0.474474	0	4	71.95	17.6625	92.1142	1	1	1	2.70805	0.467269	C2
964	488	2016	0.955363	3.64833	0.725773	1.6854	0.025244	2.83321	0.350142	0.035758	0.449405	0	4	71.76	9.91847	129.314	1	1	1	3.21888	0.612072	C2
965	488	2017	0.98981	3.63874	0.713381	1.8553	0.040008	2.89037	0.267242	0.000352	0.479375	0	4	73.13	8.58744	206.639	1	1	1	3.17805	0.786175	C2
966	488	2018	0.913039	4.6047	0.754349	1.8378	0.024317	2.94444	0.265043	0.182169	0.461065	0	3.5	68.99	6.35342	277.813	1	1	1	2.99573	0.56594	C2
967	488	2019	0.889442	7.91874	0.731114	1.8213	0.01725	2.99573	0.351575	0.161952	0.458535	0	2.75	65.26	8.43237	363.359	1	1	1	2.83321	0.656059	C2
968	488	2020	0.911487	7.47856	0.718262	1.8192	0.020115	3.04452	0.411155	0.163905	0.472599	0	3.5	70.44	10.0506	390.388	1	1	1	2.56495	0.648086	C2
969	488	2021	0.953638	5.08895	0.727832	1.7174	0.023962	3.09104	0.430382	0.136145	0.436915	0	4.75	79.31	10.3392	280.297	1	1	1	2.56495	0.714317	C2
970	488	2022	0.891511	7.16924	0.718529	1.8476	0.003797	3.13549	0.400917	0.057084	0.430574	0	5.75	81.75	46.7576	314.892	1	1	1	1.38629	0.51745	C2
971	488	2023	0.880445	6.64841	0.734575	1.7447	-0.016199	3.17805	0.417505	0.073804	0.438485	0	5.5	77.1		290.599	1	1	1	1.38629	0.305678	C2
972	498	2013	1.07449	1.13897	0.755201	0.2038	0.028665	2.83321	0.0492711	0.105695	0.69716	0	2.25	60.99	26.4157	106.233	1	0	1		1.37498	E
973	498	2015	1.21273	1.81287	0.708156	0.1541	0.036953	2.94444	0.0399211	0.112926	0.712884	0	3	67.47	40.6508	92.1142	1	0	1	1.38629	1.63849	E
974	498	2016	1.11375	3.64833	0.769289	0.1609	0.033856	2.99573	0.0365248	0.085943	0.762138	0	3	67.05	31.4957	129.314	1	0	1	2.30259	1.28164	E
975	498	2017	1.07628	3.63874	0.769372	0.1513	0.035376	3.04452	0.0364927	0.018496	0.756394	0	3.75	71.23	19.7864	206.639	1	0	1	3.3673	1.45939	E
976	498	2018	0.988602	4.6047	0.733793	0.1406	0.032617	3.09104	0.0271103	0.053395	0.696721	0	4	73.83	12.7914	277.813	1	0	1	2.83321	1.16986	E
977	498	2019	0.906138	7.91874	0.742626	0.1342	0.028826	3.13549	0.0283334	0.002314	0.693201	0	4	71.87	9.77721	363.359	1	0	1	2.70805	1.26759	E
978	498	2020	0.973707	7.47856	0.765899	0.5911	0.03172	3.17805	0.0420935	0.029532	0.780919	0	4	72.96	6.91646	390.388	1	0	1	1.94591	1.01177	E
979	498	2021	0.940463	5.08895	0.759996	0.4127	0.039735	3.21888	0.0388236	-0.044647	0.770598	0	3.25	68.37	4.8289	280.297	1	0	1	2.30259	1.09144	E
980	498	2022	0.889153	7.16924	0.777271	0.3185	0.034039	3.2581	0.0343848	0.002119	0.718071	0	3	69.16	4.65966	314.892	1	0	1	2.48491	1.02759	E
981	498	2023	0.84024	6.64841	0.765849	0.312	0.024598	3.29584	0.030756	-0.042325	0.680674	0	3.75	73.94	5.42198	290.599	1	0	1	2.30259	0.887893	E
982	501	2012	1.28935	2.44398	0.760921	1.3619	0.050216	3.04452	0.338148	0.273016	0.761719	0	5	77.32	11.2055	124.336	1	0	0	3.17805	1.77613	F
983	501	2013	1.26479	1.13897	0.752536	1.2481	0.051215	3.09104	0.374788	0.206079	0.671676	0	5	77.45	10.6771	106.233	1	0	0	3.17805	1.76861	F
984	501	2015	1.38844	1.81287	0.767476	1.0154	0.047944	3.17805	0.414394	0.066906	0.61958	0	4.25	74.38	14.1378	92.1142	1	0	0	2.94444	1.3936	F
985	501	2016	1.26489	3.64833	0.659722	1.2577	0.055878	3.21888	0.400641	0.117262	0.619994	0	4	73.41	11.6334	129.314	1	0	0	2.83321	1.68887	F
986	501	2017	1.24587	3.63874	0.601671	1.2585	0.069328	3.2581	0.377084	0.022897	0.610851	0	4	71.77	9.887	206.639	1	0	0	2.94444	2.00877	F
987	501	2018	0.963085	4.6047	0.639567	1.2585	0.051334	3.29584	0.291296	0.196689	0.588905	0	4	72.63	6.94326	277.813	1	0	0	2.56495	1.32451	F
988	501	2019	1.02972	7.91874	0.596956	1.0798	0.052709	3.3322	0.273988	0.098732	0.609707	0	3.25	64.6	8.33648	363.359	1	0	0	2.30259	1.51975	F
989	501	2020	0.95812	7.47856	0.565163	1.0747	0.023597	3.3673	0.275321	0.091195	0.543084	0	3	70.49	16.3652	390.388	1	0	0	0.693147	1.06087	F
990	501	2021	0.908032	5.08895	0.621204	1.0005	0.029512	3.3673	0.217717	0.143192	0.519911	0	4.75	75.39	10.7414	280.297	1	0	0	1.09861	0.785985	F
991	501	2022	0.92853	7.16924	0.648298	1.0186	0.010341	3.4012	0.449747	0.033306	0.569895	0	4.25	74.3	28.2658	314.892	1	0	0	0.693147	0.580181	F
992	501	2023	0.85919	6.64841	0.653052	1.0005	0.006663	3.43399	0.488739	0.118179	0.504717	0	4.25	75.26	31.3368	290.599	1	0	0	1.09861	0.563722	F
993	503	2012	4.71577	2.44398	0.128211	0.1631	0.015458	3.04452	0.0576522	0.37813	0.359245	0	4	73.33	380.393	124.336	0	0	1	0.693147	21.8814	I
994	503	2013	6.57327	1.13897	0.109044	0.143	0.008486	3.09104	0.0633403	0.924405	0.334731	0	2	61.48	1031.76	106.233	0	0	1	1.38629	73.8298	I
995	503	2014	8.73467	1.23635	0.074383	0.147	0.013509	3.13549	0.0739025	-0.189046	0.379059	0	3	65.96	1094	95.4868	0	0	1	1.38629	159.523	I
996	503	2015	17.7288	1.81287	0.068741	0.1503	0.006613	3.17805	0.0476669	0.128582	0.357324	0	3.75	72.92	2269.02	92.1142	0	0	1	1.94591	178.743	I
997	503	2016	11.224	3.64833	0.057281	0.151	0.008811	3.21888	0.031514	0.253574	0.345303	0	5	76.22	1761.74	129.314	0	0	1	1.09861	288.288	I
998	503	2017	7.83373	3.63874	0.062305	0.1259	-0.000204	3.2581	0.027031	-0.589503	0.300688	0	5	79.02		206.639	1	0	1	1.60944	419.818	I
999	503	2018	5.22617	4.6047	0.066683	0.1541	-0.138305	3.29584	0.0258278	-0.391645	0.313659	0	4.5	72.05		277.813	1	0	1	1.09861	137.181	I
1000	503	2019	7.34061	7.91874	0.063758	0.0969	0.011984	3.3322	0.00949236	0.940389	0.28394	0	3.75	71.52	544.831	363.359	1	0	1		120.103	I
1001	503	2020	6.05054	7.47856	0.256475	0.1156	-0.163474	3.3673	0.00898485	-0.453327	0.268664	0	4	70.98		390.388	1	0	1		13.9277	I
1002	503	2021	9.79369	5.08895	0.339746	0.0939	-0.142317	3.3673	0.00918716	-0.28419	0.262317	0	4	74.97		280.297	1	0	1		22.7063	I
1003	503	2022	7.18215	7.16924	0.354584	0.1231	-0.073543	3.4012	0.00927493	-0.402124	0.270418	0	4	74.16		314.892	1	0	1	1.09861	14.3438	I
1004	504	2015	17.7288	1.81287	0.920262	0.7451	-0.18297	3.17805	0.282859	-0.144973	0.498161	0	1.5	58.13		92.1142	1	0	0		34.7301	R
1005	504	2017	7.83373	3.63874	0.682708	1.0184	-0.102694	3.2581	0.0254549	-0.190461	0.526903	0	2	69.54		206.639	1	0	0		14.2719	R
1006	504	2018	5.22617	4.6047	0.685587	0.9648	-0.101808	3.29584	0.0554954	-0.059407	0.483	0	3	69.18		277.813	1	0	0		7.75413	M
1007	504	2022	7.18215	7.16924	0.855561	0.7725	-0.049099	3.4012	0.0368173	0.325565	0.458906	0	4	70.54		314.892	1	0	0		3.61714	M
1008	504	2023	5.29999	6.64841	0.605029	0.8296	-0.070625	3.43399	0.0185146	0.077194	0.457414	0	3.5	68.03		290.599		0	0		4.07156	M
1009	505	2014	2.78715	1.23635	0.926915	0.1684	-0.125387	3.13549	0.265518	-0.178122	0.2636	0	2.75	64.82		95.4868	1	0	1		0.102934	K
1010	505	2015	3.57624	1.81287	0.920262	0.2132	-0.07567	3.17805	0.238752	0.14527	0.274388	0	2.25	65.8		92.1142	1	0	1		0.462392	K
1011	505	2019	1.06748	7.91874	0.428227	0.3476	0.035205	3.3322	0.231388	0.137725	0.541	0	2.75	68.6	21.1145	363.359	1	1	1		2.54125	C1
1012	505	2020	1.34898	7.47856	0.455856	0.3546	0.040126	3.3673	0.198603	-0.10195	0.4705	0	3	67.87	29.4462	390.388	1	1	1		3.04905	C1
1013	505	2021	1.26053	5.08895	0.452229	0.3387	0.040748	3.3673	0.185353	0.237204	0.472615	0	3	69.61	22.2734	280.297	1	1	1		3.61238	C1
1014	505	2022	1.31608	7.16924	0.432821	0.3304	0.027033	3.4012	0.171569	-0.198342	0.465233	0	3.75	69.78	35.8493	314.892	1	1	1		4.06759	C1
1015	505	2023	1.15689	6.64841	0.449677	0.3226	0.016419	3.43399	0.144617	0.039356	0.468105	0	3.75	73.27	48.0638	290.599	1	1	1		3.51254	C1
1016	506	2012	1.86488	2.44398	0.692001	0.438	0.055317	2.99573	0.0133833	0.050963	0.689491	0	4	71.88	19.6672	124.336	0	0	1	1.09861	2.01001	K
1017	506	2013	1.70703	1.13897	0.450567	0.8877	0.041094	3.04452	0.0858964	-0.013445	0.610864	0	3.25	68.31	24.2708	106.233	0	0	1		2.80886	K
1018	506	2015	3.26918	1.81287	0.524292	0.9641	0.001812	3.13549	0.113545	-0.06086	0.280719	0	4	70.79	1532.39	92.1142	0	0	1		4.14551	B
1019	506	2016	3.66862	3.64833	0.511496	0.9681	0.003056	3.17805	0.139107	-0.161562	0.272757	0	3.5	69.86	1031.92	129.314	0	0	1		4.46357	B
1020	506	2017	3.26359	3.63874	0.57663	0.8325	-0.16461	3.21888	0.222216	0.070965	0.452615	0	3.75	70.27		206.639	0	0	1		2.6505	B
1021	506	2018	1.54643	4.6047	0.559942	0.5957	0.011753	3.2581	0.223739	0.199608	0.393744	0	2.75	64.71	83.7075	277.813	0	0	1		1.42037	B
1022	506	2022	2.35514	7.16924	0.608697	0.5307	0.130864	3.4012	0.307323	-0.099925	0.3933	0	2	63.78	13.4656	314.892	0	0	1		1.67294	B
1023	506	2023	2.06351	6.64841	0.425886	0.5327	0.008026	3.43399	0.231796	-0.015721	0.378495	0	2	64.37		290.599		0	1		1.98664	B
1024	507	2012	1.28726	2.44398	0.4375	0.1688	0.043677	2.99573	0.263375	0.0006	0.3134	0	2.75	69.03	20.0366	124.336	1	0	1	2.19722	1.99118	G
1025	507	2013	1.4255	1.13897	0.354787	0.1347	0.024397	3.04452	0.226305	0.008727	0.303316	0	3.75	70.76	46.7058	106.233	1	0	1	1.09861	2.72061	G
1026	507	2016	1.34886	3.64833	0.490038	0.1533	0.021477	3.17805	0.442987	0.101959	0.298455	0	3	68.95	41.2426	129.314	1	0	1	1.60944	1.75288	G
1027	507	2017	1.81797	3.63874	0.477613	0.1568	0.02851	3.21888	0.428343	0.130133	0.296487	0	3	67.41	48.4562	206.639	1	0	1	1.60944	2.45714	G
1028	507	2018	1.27861	4.6047	0.522906	0.1514	0.029893	3.2581	0.383192	0.118295	0.284574	0	3	68.38	26.9988	277.813	1	0	1	1.09861	1.63512	G
1029	507	2019	1.0052	7.91874	0.38872	0.3613	0.03071	3.29584	0.318891	0.085165	0.392911	0	3.25	70.14	23.1233	363.359	1	0	1	1.09861	1.53183	G
1030	507	2020	0.961003	7.47856	0.56503	0.3691	0.025289	3.3322	0.365717	0.054994	0.396183	0	2.5	65.12	18.3809	390.388	1	0	1	1.09861	0.899874	G
1031	507	2021	0.925981	5.08895	0.583037	0.3032	0.033681	3.3673	0.313888	0.077325	0.383616	0	4.5	78.8	11.2995	280.297	1	0	1	1.38629	1.004	G
1032	507	2023	0.794635	6.64841	0.539778	0.2732	0.022386	3.43399	0.358754	0.103827	0.384909	0	6	82.29	10.3946	290.599	1	0	1	1.09861	0.838232	G
1033	509	2014	5.06728	1.23635	0.926915	0.4729	-0.080831	3.09104	0.203608	-0.089871	0.351	0	1	57.28		95.4868	0	1	0		0.176183	C2
1034	509	2015	10.1297	1.81287	0.920262	0.3767	0.033236	3.13549	0.20829	-0.016162	0.336681	0	1	58.13	357.665	92.1142	0	1	0		3.74981	C2
1035	509	2016	11.224	3.64833	0.89653	0.3655	-0.164535	3.17805	0.0593062	-0.162593	0.331174	0	1.25	61.6		129.314	0	1	0		4.65888	C2
1036	509	2019	7.34061	7.91874	0.924608	0.3112	-0.48585	3.29584	0.0929173	-0.028548	0.313664	0	1	52.78		363.359	0	1	0		-9.09728	C2
1037	509	2022	7.18215	7.16924	0.639894	1.0165	0.011117	3.4012	0.143108	0.047237	0.462918	0	3	67.86	618.052	314.892	1	0	0		5.12959	Q
1038	509	2023	6.41691	6.64841	0.698414	1.0169	0.029511	3.43399	0.142707	0.027235	0.449159	0	3.75	70.04	213.591	290.599	1	0	0		3.92593	Q
1039	510	2012	2.03366	2.44398	0.509003	1.5175	0.001857	2.99573	0.595248	0.075424	0.14228	0	4	73.29	650.085	124.336	0	1	0		2.95874	C2
1040	510	2013	2.25117	1.13897	0.48871	1.5428	-0.092269	3.04452	0.681309	0.117122	0.125934	0	3.5	70.19		106.233	0	1	0		2.9373	C2
1041	510	2014	2.40977	1.23635	0.559173	1.9063	-0.080232	3.09104	0.626613	0.131793	0.113966	0	3.25	69.14		95.4868	1	1	0		2.72682	C2
1042	510	2016	5.62059	3.64833	0.35885	1.216	0.037931	3.17805	0.715003	0.426508	0.169039	0	1.5	59.64	137.153	129.314	0	1	0		10.0353	C2
1043	510	2017	3.70991	3.63874	0.416092	1.3517	0.029965	3.21888	0.601691	0.082322	0.216028	0	2	56.6	127.345	206.639	0	1	0		6.03502	C2
1044	510	2018	1.87404	4.6047	0.35626	1.2981	0.068916	3.2581	0.577408	0.361602	0.16979	0	1.25	60.14	23.2738	277.813	0	1	0		4.39005	C2
1045	510	2019	1.83113	7.91874	0.347894	1.2	0.041829	3.29584	0.500162	0.125938	0.169417	0	2.25	67.77	39.1501	363.359	0	1	0		4.31208	C2
1046	510	2020	1.86896	7.47856	0.39717	1.5582	0.04402	3.3322	0.513635	0.304734	0.169447	0	3	68.42	37.7173	390.388	0	1	0		3.90122	C2
1047	510	2021	1.95063	5.08895	0.374023	1.6565	0.152033	3.3673	0.453092	0.469641	0.195993	0	3	68.01	11.8618	280.297	0	1	0	1.09861	5.00647	C2
1048	510	2022	1.85532	7.16924	0.364708	1.7075	0.005925	3.4012	0.446507	-0.023502	0.155407	0	3	68.76	269.343	314.892	0	1	0	0.693147	4.27599	C2
1049	510	2023	1.76653	6.64841	0.486678	1.8515	-0.072844	3.43399	0.415916	-0.115582	0.137169	0	3.5	69.22		290.599	0	1	0		2.53733	C2
1050	513	2012	1.9933	2.44398	0.435524	1.0496	0.092847	2.99573	0.200095	0.293684	0.747868	0	4	72.56	21.6553	124.336	0	1	1	2.56495	4.2344	C2
1051	513	2013	1.82639	1.13897	0.451033	1.045	0.085901	3.04452	0.301083	0.162503	0.69823	0	4	74.52	21.8354	106.233	0	1	1	3.09104	3.44843	C2
1052	513	2015	2.29563	1.81287	0.404534	0.8386	0.085768	3.13549	0.411483	0.286009	0.804655	0	3.5	68.21	34.5583	92.1142	0	1	1	2.30259	5.85472	C2
1053	513	2016	1.95849	3.64833	0.325153	0.914	0.089206	3.17805	0.317304	0.382354	0.815972	0	3.5	70.55	30.5223	129.314	0	1	1	3.17805	5.90726	C2
1054	513	2017	2.01009	3.63874	0.293382	0.8725	0.248747	3.21888	0.208911	0.325398	0.765212	0	4.25	75.05	8.19177	206.639	0	1	1	3.46574	7.59151	C2
1055	513	2018	1.23149	4.6047	0.326166	0.85	0.070899	3.2581	0.184522	0.244914	0.729101	0	5	67.44	15.3033	277.813	0	1	1	3.61092	3.77584	C2
1056	513	2019	1.68135	7.91874	0.317149	0.9053	0.082543	3.29584	0.175791	0.310336	0.767975	0	3.25	71.35	21.5531	363.359	0	1	1	3.52636	5.25472	C2
1057	513	2020	1.76619	7.47856	0.337565	0.8836	0.110525	3.3322	0.160415	0.341569	0.749591	0	4.75	78.63	17.954	390.388	0	1	1	3.3322	5.28348	C2
1058	513	2021	1.67448	5.08895	0.360313	0.9335	0.090874	3.3673	0.164033	0.253447	0.70889	0	5.75	82.05	19.3184	280.297	0	1	1	2.77259	4.67742	C2
1059	513	2022	1.4024	7.16924	0.399302	0.9223	0.082797	3.4012	0.159567	0.308255	0.683537	0	6.25	83	15.5388	314.892	0	1	1	1.94591	3.67087	C2
1060	513	2023	1.45144	6.64841	0.410389	0.9746	0.076036	3.43399	0.171462	0.32157	0.747054	0	6.75	84.76	17.0463	290.599	0	1	1	2.19722	3.71281	C2
1061	514	2012	1.116	2.44398	0.551443	0.0534	0.00492	2.99573	0.181456	-0.171328	0.677869	0	5.75	76.38	129.186	124.336	1	0	0		1.3104	K
1062	514	2013	1.06684	1.13897	0.589756	0.0186	0.012667	3.04452	0.208279	0.053185	0.639771	0	4.5	75.23	39.9924	106.233	1	0	0	0.693147	1.11986	K
1063	514	2015	1.86752	1.81287	0.547649	0.0299	-0.01329	3.13549	0.210643	0.011063	0.68616	0	5	76		92.1142	1	0	0	0.693147	2.15712	K
1064	514	2016	1.98638	3.64833	0.489082	0.0344	0.011101	3.17805	0.114431	0.059944	0.632525	0	4	74.79	127.37	129.314	1	0	0	0.693147	2.85531	K
1065	514	2017	1.27067	3.63874	0.451933	0.0358	0.015283	3.21888	0.114919	0.198599	0.638726	0	5	76.58	52.4299	206.639	1	0	0		2.20274	K
1066	514	2018	0.941484	4.6047	0.472779	0.036	0.006756	3.2581	0.106195	0.177752	0.636756	0	4.5	74.93	70.7972	277.813	1	0	0		1.35714	K
1067	514	2021	0.91941	5.08895	0.521048	0.0425	0.025241	3.3673	0.0737274	0.11274	0.64972	0	4.25	72.67	16.5159	280.297	1	0	0		1.50115	K
1068	514	2022	0.927045	7.16924	0.4359	0.046	0.019889	3.4012	0.0801384	0.351266	0.649211	0	4	72.45	23.0997	314.892	1	0	0		1.70648	K
1069	514	2023	0.898768	6.64841	0.46197	0.0419	0.012235	3.43399	0.069888	-0.05479	0.669005	0	4.25	73.69	37.2862	290.599	1	0	0		1.5785	K
1070	516	2012	1.52097	2.44398	0.671566	0.5949	0.032707	2.99573	0.456139	0.217196	0.388969	0	3.25	69.05	28.0589	124.336	0	0	0	2.89037	1.74355	F
1071	516	2013	1.80202	1.13897	0.644833	0.5719	0.033546	3.04452	0.436778	0.137496	0.429406	0	3	65.4	34.695	106.233	0	0	0	2.70805	2.1648	F
1072	516	2014	2.99924	1.23635	0.545332	0.6352	0.09832	3.09104	0.42907	0.144117	0.406716	0	3	66.68	24.8696	95.4868	0	0	0	3.04452	4.43801	F
1073	516	2015	3.34023	1.81287	0.373586	0.5938	0.054606	3.13549	0.282659	0.140596	0.377683	0	3	68.68	71.9735	92.1142	0	0	0	2.07944	6.0608	F
1074	516	2016	3.1332	3.64833	0.370194	0.5577	0.037041	3.17805	0.268175	0.217377	0.314909	0	3.5	70.33	77.3557	129.314	0	0	0	1.94591	5.82857	F
1075	516	2017	2.00995	3.63874	0.377534	0.5651	0.03456	3.21888	0.242847	0.181453	0.302434	0	4	71.94	48.9803	206.639	0	0	0	0.693147	3.76587	F
1076	516	2018	1.53318	4.6047	0.209426	0.5784	0.237416	3.2581	0.0859173	-0.413762	0.308565	0	3.25	68.8	4.34931	277.813	0	0	0	1.38629	6.30609	Q
1077	516	2019	1.44523	7.91874	0.501937	0.6266	-0.04759	3.29584	0.452186	-0.010456	0.316218	0	3	67.91		363.359	0	0	0	1.09861	1.48992	Q
1078	516	2020	2.59356	7.47856	0.584864	0.6266	0.003145	3.3322	0.513761	0.006817	0.420749	0	3	66.41	580.877	390.388	0	0	0	1.60944	2.49903	Q
1079	516	2021	2.23501	5.08895	0.599747	0.3255	-0.06643	3.3673	0.571454	0.060523	0.515021	0	3.75	72.59		280.297	0	0	0	2.3979	1.73205	Q
1080	516	2022	2.48549	7.16924	0.679528	0.432	-0.089928	3.4012	0.42859	0.054268	0.545567	0	3.25	68.64		314.892	0	0	0	1.94591	1.46098	Q
1081	516	2023	2.07754	6.64841	0.662923	0.2209	-0.038393	3.43399	0.647466	0.131651	0.468868	0	3.75	71.42		290.599	0	0	0	2.48491	1.41559	Q
1082	517	2012	1.07169	2.44398	0.73887	0.097	0.040302	2.99573	0.00218249	0.361238	0.865931	0	4.5	74.79	19.0363	124.336	0	0	1	1.60944	0.813362	K
1083	517	2013	1.04927	1.13897	0.604261	0.0966	0.047842	3.04452	0.00201825	0.214918	0.860987	0	4	72.65	11.4465	106.233	0	0	1		1.62726	K
1084	517	2014	1.15246	1.23635	0.387116	0.1018	0.043471	3.09104	0.0019004	-0.175444	0.870103	0	5.5	81.12	26.0132	95.4868	0	0	1		2.55961	K
1085	517	2015	3.16223	1.81287	0.543365	0.7332	0.014818	3.13549	0.00164027	0.199058	0.535219	0	5.5	81.59	209.353	92.1142	0	0	1		4.19246	K
1086	517	2016	2.12202	3.64833	0.668969	0.7317	0.015643	3.17805	0.00159628	0.030923	0.536389	0	5.25	77.64	112.448	129.314	0	0	1		2.28595	K
1087	517	2017	1.47138	3.63874	0.678841	0.7329	0.044568	3.21888	0.00173606	-0.031948	0.538963	0	5	78.85	19.8721	206.639	0	0	1		2.02027	K
1088	517	2018	1.10141	4.6047	0.803889	0.7317	0.029226	3.2581	0.00142428	-0.190549	0.53744	0	5.25	77.19	13.4176	277.813	0	0	1		1.00671	K
1089	517	2019	1.03958	7.91874	0.831331	0.7371	0.054592	3.29584	0.00125446	0.017716	0.538069	0	5	77.47	5.00456	363.359	0	0	1		0.922937	K
1090	517	2020	0.985115	7.47856	0.844589	0.7398	0.032988	3.3322	0.00122509	-0.237089	0.548386	0	5	78.94	5.19391	390.388	0	0	1		0.814248	K
1091	517	2021	0.934478	5.08895	0.822551	0.7323	0.015338	3.3673	0.00134609	-0.006413	0.544686	0	4.25	72.96	6.75582	280.297	0	0	1	1.09861	0.753381	K
1092	517	2022	0.985108	7.16924	0.852899	0.7073	0.010478	3.4012	0.00150028	0.15976	0.548357	0	4	72.64	11.4372	314.892	0	0	1		0.711972	K
1093	517	2023	0.969889	6.64841	0.800083	0.6948	0.005699	3.43399	0.00161519	0.047988	0.534619	0	4.75	76.06	22.5029	290.599	0	0	1		1.0852	K
1094	518	2012	4.45519	2.44398	0.090497	1.5501	0.015382	2.99573	0.244936	0.797803	0.110509	0	3.75	70.02	275.159	124.336		1	1		29.3193	C2
1095	518	2013	4.24186	1.13897	0.111607	1.4653	-0.114628	3.04452	0.254815	-0.218043	0.1023	0	4	73.76		106.233		1	1		21.9854	C2
1096	518	2014	7.02699	1.23635	0.117947	2.4113	-0.011198	3.09104	0.30759	0.213383	0.093304	0	3.25	68.4		95.4868		1	1		35.1949	C2
1097	518	2015	9.02972	1.81287	0.270619	2.3472	-0.136637	3.13549	0.313881	-0.442835	0.207545	0	3.75	71.17		92.1142		1	1		18.9332	C2
1098	518	2016	9.38564	3.64833	0.399331	2.2593	0.006057	3.17805	0.234741	0.036639	0.246324	0	3.25	69.21	1630.06	129.314		1	1		13.6153	C2
1099	518	2017	7.83373	3.63874	0.274877	1.7479	0.010929	3.21888	0.0787612	-0.032569	0.188252	0	3	64.74	661.215	206.639		1	1		16.944	C2
1100	518	2018	4.15313	4.6047	0.305737	1.7479	-0.031996	3.2581	0.0899176	0.083711	0.186719	0	2.5	66.97		277.813		1	1		7.79609	C2
1101	518	2019	4.35971	7.91874	0.278996	1.5007	0.019	3.29584	0.0883683	0.217727	0.115208	0	1.75	62.41	213.607	363.359	0	1	1		9.30972	C2
1102	518	2020	6.56774	7.47856	0.168336	1.4964	0.031798	3.3322	0.0871327	0.508578	0.117086	0	2	61.7	190.6	390.388	0	1	1		23.6235	C2
1103	518	2021	4.86639	5.08895	0.190834	1.7043	-0.047161	3.3673	0.0721615	0.001069	0.10345	0	2.75	67.74		280.297	0	1	1		14.9451	C2
1104	518	2022	4.6177	7.16924	0.195891	1.8212	-0.069314	3.4012	0.069793	0.032753	0.119793	0	3.5	69.21		314.892	0	1	1		13.4411	C2
1105	518	2023	5.39546	6.64841	0.224206	1.8219	-0.114956	3.43399	0.0754792	0.011132	0.120863	0	3.25	68.88		290.599		1	1		13.2832	C2
1106	519	2012	5.02908	2.44398	0.252177	0.6019	0.007389	2.99573	0.275429	0.042911	0.363153	0	3	66.66	650.085	124.336	1	1	0	1.09861	12.6593	C3
1107	519	2013	1.29662	1.13897	0.266653	0.5499	0.093306	3.04452	0.302945	-0.173775	0.680063	0	3.25	70.14	24.4026	106.233	1	1	0	1.09861	2.676	C3
1108	519	2014	1.52768	1.23635	0.187715	0.4892	0.080544	3.09104	0.331902	-0.17793	0.67921	0	3.75	74.1	24.8401	95.4868	1	1	0	1.60944	4.53643	C3
1109	519	2015	2.15014	1.81287	0.192024	0.4797	0.044865	3.13549	0.349322	-0.147848	0.597778	0	4	73.14	77.7108	92.1142	1	1	0	1.38629	6.16777	C3
1110	519	2016	1.44153	3.64833	0.282296	0.473	0.017053	3.17805	0.247496	0.080895	0.542331	0	4	72.68	134.631	129.314	1	1	0	1.94591	3.0007	C3
1111	519	2017	1.2688	3.63874	0.226262	1.1446	0.012032	3.21888	0.250214	0.210675	0.619481	0	3.75	69.36	114.957	206.639	1	1	0	1.79176	2.99081	C3
1112	519	2018	1.04855	4.6047	0.245685	1.1446	0.034506	3.2581	0.213153	0.629509	0.598629	0	2.75	63.95	25.3917	277.813	1	1	0	0.693147	2.60356	C3
1113	519	2019	1.14739	7.91874	0.256386	1.0305	0.023815	3.29584	0.200391	0.338819	0.585594	0	1.75	61.49	41.5773	363.359	1	1	0	0.693147	2.99427	C3
1114	519	2020	1.44645	7.47856	0.29993	1.4412	0.023692	3.3322	0.205953	0.557245	0.51648	0	2.75	68.08	50.8211	390.388	1	1	0		3.77726	C3
1115	519	2021	3.00324	5.08895	0.357772	1.5642	0.037052	3.3673	0.198792	0.362991	0.563797	0	3.5	69.99	76.5235	280.297	1	1	0	2.07944	5.92006	C3
1116	519	2022	2.17207	7.16924	0.350022	1.6168	0.056422	3.4012	0.199888	0.074457	0.512817	0	4	71.83	33.3913	314.892	1	1	0	2.99573	4.63508	C3
1117	519	2023	1.5777	6.64841	0.325816	1.6168	0.054128	3.43399	0.214643	0.045409	0.485229	0	4	73.17	23.6035	290.599	1	1	0	2.3979	3.82455	C3
1118	520	2012	1.50848	2.44398	0.884296	0.0722	-0.184138	2.99573	0.728316	0.005187	0.2777	0	2.25	62.38		124.336	1	0	0		-1.56751	G
1119	520	2015	17.7288	1.81287	0.501002	0.3846	0.22697	3.13549	0.22497	0.066696	0.247907	0	2	63.12	100.051	92.1142	0	0	0		24.1572	G
1120	520	2016	11.224	3.64833	0.496333	0.3784	0.018665	3.17805	0.173848	-0.036672	0.245107	0	2	62.07	822.891	129.314	0	0	0		13.1485	G
1121	520	2017	7.83373	3.63874	0.391237	0.4326	0.096916	3.21888	0.116776	0.234459	0.238398	0	2	63.14	80.0588	206.639	0	0	0		7.51133	G
1122	520	2018	5.03189	4.6047	0.399409	0.4321	0.106446	3.2581	0.528506	0.820183	0.27106	0	1.5	62	47.6159	277.813	0	0	0		3.12678	G
1123	520	2019	7.20394	7.91874	0.343084	1.0503	0.051359	3.29584	0.566498	0.22466	0.390565	0	1.75	64.41	132.873	363.359	0	0	0		7.94085	G
1124	520	2020	5.76693	7.47856	0.33569	1.2666	0.016765	3.3322	0.660936	0.130047	0.4157	0	2	62.19	326.818	390.388	0	0	0		5.40278	G
1125	520	2021	4.66602	5.08895	0.356578	1.2408	0.133672	3.3673	0.628097	0.362573	0.3905	0	2.75	69.51	36.0914	280.297	0	0	0		4.8179	G
1126	520	2022	4.55264	7.16924	0.283571	1.1338	0.045903	3.4012	0.62474	0.35584	0.357194	0	3.75	70.64	91.0764	314.892	0	0	0		6.41112	G
1127	520	2023	4.0438	6.64841	0.266633	1.0345	-0.011481	3.43399	0.618722	-0.248711	0.334608	0	4	70.72		290.599	0	0	0		5.45915	G
1128	521	2012	0.969775	2.44398	0.621935	0.7173	0.020812	2.99573	0.157731	0.086929	0.415	0	4.25	79.2	17.9589	124.336	1	1	0	1.94591	1.92787	C3
1129	521	2013	1.03608	1.13897	0.623602	0.6789	0.033658	3.04452	0.133622	0.105487	0.450291	0	5	76.96	13.6354	106.233	1	1	0	2.83321	2.11082	C3
1130	521	2014	1.12478	1.23635	0.61834	0.6798	0.031989	3.09104	0.135838	0.030402	0.4087	0	4.5	73.18	17.7312	95.4868	1	1	0	3.09104	2.25135	C3
1131	521	2015	1.18613	1.81287	0.622796	0.5533	0.002348	3.13549	0.134657	0.037705	0.341802	0	4.75	76.09	262.735	92.1142	1	1	0	2.07944	2.14824	C3
1132	521	2016	1.08185	3.64833	0.586964	0.5122	0.02025	3.17805	0.0962692	0.15174	0.452703	0	4.75	74.4	32.8321	129.314	1	1	0	2.77259	1.93762	C3
1133	521	2017	0.989368	3.63874	0.676899	0.5367	0.002536	3.21888	0.0901811	-0.060786	0.415595	0	4	73.22	146.729	206.639	1	1	0	2.70805	1.6762	C3
1134	521	2018	0.870803	4.6047	0.66999	0.4364	0.002213	3.2581	0.111424	-0.020778	0.353839	0	3.75	70.75	88.6578	277.813	1	1	0	1.38629	1.57361	C3
1135	521	2019	0.876621	7.91874	0.640058	0.404	0.002924	3.29584	0.153537	0.131684	0.341548	0	3.25	69.12	82.344	363.359	1	1	0	1.38629	1.71543	C3
1136	521	2020	1.04264	7.47856	0.69186	0.414	-0.005222	3.3322	0.148532	0.138746	0.339161	0	3	69.38		390.388	1	1	0	0.693147	1.45925	C3
1137	521	2021	0.905926	5.08895	0.671189	0.4052	0.005566	3.3673	0.151616	0.015084	0.329511	0	4	73.85	44.0183	280.297	1	1	0		1.60556	C3
1138	521	2022	0.905332	7.16924	0.658092	0.4283	0.017655	3.4012	0.137624	0.140495	0.343046	0	4	74.98	15.6478	314.892	1	1	0		1.76549	C3
1139	521	2023	0.955155	6.64841	0.680582	0.4523	0.043442	3.43399	0.110198	0.174555	0.480136	0	4.75	75.04	7.49929	290.599	1	1	0	1.09861	1.88535	C3
1140	523	2012	1.76685	2.44398	0.449016	0.1732	0.012042	2.99573	0.0714346	-0.041464	0.3561	0	4.5	74.98	119.97	124.336	1	1	1	0.693147	3.9818	C2
1141	523	2013	2.22587	1.13897	0.58191	0.1332	0.015129	3.04452	0.197827	0.109132	0.353422	0	5	76.89	125.121	106.233	1	1	1	1.09861	3.58954	C2
1142	523	2014	2.11447	1.23635	0.642641	0.1502	0.014514	3.09104	0.151932	-0.026919	0.3581	0	4.25	73.24	110.941	95.4868	1	1	1		3.42905	C2
1143	523	2015	2.5914	1.81287	0.68796	0.2047	0.009075	3.13549	0.126531	-0.018825	0.484075	0	4	73.55	226.654	92.1142	1	1	1	1.60944	4.04216	C2
1144	523	2016	1.8494	3.64833	0.571952	0.6874	0.010128	3.17805	0.111213	-0.288922	0.521652	0	4	75	152.355	129.314	1	1	1	0.693147	4.05166	C2
1145	523	2017	1.40766	3.63874	0.617673	0.6858	0.007525	3.21888	0.0909443	-0.059621	0.49426	0	4.75	75.71	122.537	206.639	1	1	1	0.693147	3.57329	C2
1146	523	2018	1.11189	4.6047	0.732223	0.6075	-0.033324	3.2581	0.066835	-0.126506	0.472141	0	4.5	73.13		277.813	1	1	1		1.30268	C2
1147	523	2019	1.43637	7.91874	0.791522	0.5364	-0.015661	3.29584	0.0815079	-0.108623	0.455702	0	3.25	69.05		363.359	1	1	1		1.42423	C2
1148	523	2020	2.70878	7.47856	0.903714	0.5722	-0.367102	3.3322	0.16556	-0.306048	0.4819	0	4	74.01		390.388	1	1	1		-5.80512	C2
1149	523	2022	2.90587	7.16924	0.585034	1.7203	-0.028355	3.4012	0.315911	-0.206212	0.628248	0	2.25	65.08		314.892	1	1	1		1.66138	C2
1150	523	2023	1.98071	6.64841	0.515227	1.1574	0.029967	3.43399	0.133404	0.332949	0.644666	0	3.25	68.84	58.0344	290.599	1	1	1		1.54248	C2
1151	524	2012	2.49634	2.44398	0.177834	0.42	0.042506	2.99573	0.537214	0.698361	0.527676	0	4	74.16	55.4636	124.336	1	0	1	1.38629	8.74654	H
1152	524	2013	2.29281	1.13897	0.160154	0.4593	0.04583	3.04452	0.499255	0.431147	0.517292	0	4	73.28	47.1639	106.233	1	0	1	1.09861	8.8212	H
1153	524	2014	4.57953	1.23635	0.29115	0.5182	0.045745	3.09104	0.458928	0.283678	0.606569	0	4	74.16	92.0978	95.4868	1	0	1	1.38629	9.51674	H
1154	524	2015	6.6098	1.81287	0.269534	0.5394	0.048301	3.13549	0.404239	0.240247	0.676866	0	4	71.84	136.309	92.1142	1	0	1	2.19722	15.0213	H
1155	524	2016	5.14463	3.64833	0.269299	0.5187	0.036095	3.17805	0.377834	0.18549	0.567826	0	4.5	75.01	135.828	129.314	1	0	1	2.70805	11.5833	H
1156	524	2017	1.45963	3.63874	0.419242	0.7496	0.047778	3.21888	0.128127	0.488074	0.826927	0	4.25	74.56	41.2938	206.639	1	0	1	2.30259	2.93035	H
1157	524	2018	1.17931	4.6047	0.432239	0.7464	0.048325	3.2581	0.119049	0.128614	0.851267	0	4.75	77.74	21.2153	277.813	1	0	1	1.79176	2.8976	H
1158	524	2019	1.19424	7.91874	0.425437	0.7464	0.06175	3.29584	0.123239	0.156776	0.810316	0	5	78.82	17.3852	363.359	1	0	1	1.79176	3.06938	H
1159	524	2020	1.82789	7.47856	0.321346	0.6968	-0.06316	3.3322	0.152863	-0.270821	0.787631	0	5	77.45		390.388	1	0	1	0.693147	3.48792	H
1160	524	2021	1.8748	5.08895	0.283611	0.6822	-0.043453	3.3673	0.164755	-0.09793	0.792072	0	3.5	69.49		280.297	1	0	1	1.09861	4.10851	L
1161	524	2022	3.00092	7.16924	0.310567	0.6492	-0.062282	3.4012	0.162475	-0.053582	0.782833	0	3.25	69.95		314.892	1	0	1	1.09861	5.53578	L
1162	524	2023	2.15248	6.64841	0.362751	0.5984	0.025732	3.43399	0.133785	0.381106	0.737974	0	3.25	69.61	73.2714	290.599	1	0	1	1.09861	4.35928	L
1163	525	2012	1.16586	2.44398	0.650526	0.4478	0.035594	2.99573	0.192874	0.054563	0.728077	0	3.75	72.28	19.9713	124.336	0	1	1	1.79176	1.34942	C2
1164	525	2013	1.21653	1.13897	0.654953	0.4022	0.036307	3.04452	0.244804	0.161549	0.730458	0	4	74.59	20.4677	106.233	0	1	1	3.09104	1.27721	C2
1165	525	2014	1.38009	1.23635	0.630683	0.4141	0.038506	3.09104	0.276525	0.11527	0.645991	0	4	72.71	19.8557	95.4868	0	1	1	2.77259	1.62812	C2
1166	525	2015	1.55693	1.81287	0.518339	0.4646	0.0139	3.13549	0.386228	0.044438	0.687302	0	4	73.24	65.0354	92.1142	0	1	1	1.09861	1.98026	C2
1167	525	2016	1.42621	3.64833	0.540696	0.3662	0.013492	3.17805	0.292324	0.053269	0.758544	0	3	69.9	78.7512	129.314	0	1	1	1.38629	1.45219	C2
1168	525	2017	1.44088	3.63874	0.548565	0.2964	0.061961	3.21888	0.332054	0.08279	0.727421	0	3.75	71.49	16.5828	206.639	0	1	1	2.07944	1.77617	C2
1169	525	2018	1.21953	4.6047	0.644051	0.2964	0.04931	3.2581	0.291391	0.049179	0.695051	0	4.25	77.37	12.7878	277.813	0	1	1	1.79176	1.2793	C2
1170	525	2019	1.07971	7.91874	0.670422	0.2873	-0.024789	3.29584	0.261447	0.16394	0.580895	0	4.25	74.2		363.359	0	1	1	1.09861	0.785231	C2
1171	525	2020	0.94902	7.47856	0.64406	0.2448	-0.011765	3.3322	0.318445	0.027758	0.538125	0	3	62.78		390.388	0	1	1		0.760584	C2
1172	526	2012	4.69056	2.44398	0.201354	0.5891	0.01831	2.99573	0.00413001	-0.142446	0.4432	0	2.25	63.04	248.207	124.336	0	0	1		14.1575	K
1173	526	2013	6.57327	1.13897	0.214055	0.5354	-0.033174	3.04452	0.0038122	-0.106805	0.434258	0	2.75	65.98		106.233	0	0	1		26.148	K
1174	526	2014	8.73467	1.23635	0.214994	0.4926	0.010167	3.09104	0.418736	0.295295	0.4382	0	3	65.73	908.28	95.4868	0	0	1		25.5705	K
1175	526	2015	17.7288	1.81287	0.570159	0.7349	-0.050269	3.13549	0.231056	0.026443	0.576384	0	3	65.01		92.1142	0	0	1	1.38629	19.9277	K
1176	526	2018	1.45968	4.6047	0.929102	1.7133	0.002836	3.2581	0.04037	0.068772	0.423193	0	1	56.11	170.955	277.813	1	0	1		0.514823	P
1177	526	2020	2.39616	7.47856	0.903714	2.0058	0.01203	3.3322	0.0549176	0.048574	0.638981	0	2.75	67.98	117.813	390.388	0	0	1	2.77259	1.01273	P
1178	526	2021	1.49897	5.08895	0.880037	2.2637	-0.154419	3.3673	0.0511857	-0.027048	0.492435	0	3.75	72.65		280.297	0	0	1	2.63906	-0.011531	P
1179	526	2022	1.52771	7.16924	0.866953	1.9578	0.002501	3.4012	0.0536409	0.074554	0.455029	0	4	70.16	252.946	314.892	0	0	1		0.343261	P
1180	526	2023	2.6871	6.64841	0.812904	2.0699	0.048087	3.43399	0.0520673	0.22832	0.672709	0	4	73.19	40.0852	290.599	0	0	1	2.19722	1.81376	P
1181	528	2012	1.08454	2.44398	0.586932	0.1941	0.0123	2.99573	0.116102	0.043314	0.575357	0	4.5	78.09	40.3993	124.336	1	1	0	2.83321	1.76092	C3
1182	528	2013	0.901597	1.13897	0.577607	0.1244	0.014824	3.04452	0.138792	0.083129	0.457706	0	5	78.5	21.5689	106.233	1	1	0	2.19722	1.70641	C3
1183	528	2014	1.24175	1.23635	0.561288	0.1021	0.008907	3.09104	0.12417	0.045284	0.47549	0	5.5	79.65	73.2845	95.4868	1	1	0	1.60944	2.02022	C3
1184	528	2015	1.02069	1.81287	0.563075	0.2073	0.001008	3.13549	0.119097	0.012559	0.504011	0	5	78.96	449.226	92.1142	1	1	0	1.79176	1.52141	C3
1185	528	2016	0.969793	3.64833	0.570183	0.2224	0.002322	3.17805	0.119838	0.118734	0.523673	0	5	77.44	172.915	129.314	1	1	0	1.60944	1.33142	C3
1186	528	2017	1.02222	3.63874	0.579048	0.1778	0.015257	3.21888	0.114266	0.078475	0.474292	0	5	78.38	29.7853	206.639	1	1	0	3.04452	1.5437	C3
1187	528	2018	0.95353	4.6047	0.614775	0.2121	0.034247	3.2581	0.104009	0.044242	0.484786	0	5.75	83.57	10.5584	277.813	1	1	0	3.2581	1.71286	C3
1188	528	2019	0.980499	7.91874	0.637307	0.216	0.0383	3.29584	0.0964551	0.105708	0.46625	0	6	83.94	9.53884	363.359	1	1	0	2.77259	1.66326	C3
1189	528	2020	0.969404	7.47856	0.649732	0.197	0.042131	3.3322	0.0902123	0.097637	0.458033	0	6	84.18	8.07347	390.388	1	1	0	1.60944	1.57817	C3
1190	528	2021	0.882702	5.08895	0.600767	0.1961	0.024993	3.3673	0.106397	0.036496	0.44975	0	5.25	75.76	11.1757	280.297	1	1	0	1.60944	1.64933	C3
1191	528	2022	0.934082	7.16924	0.593573	0.7074	0.015641	3.4012	0.115997	0.038837	0.596267	0	4.25	72.72	17.737	314.892	1	1	0	0.693147	1.31415	C3
1192	528	2023	0.924669	6.64841	0.613625	0.6539	0.021199	3.43399	0.131389	0.060709	0.661168	0	4.5	75.49	13.9664	290.599	1	1	0	2.07944	1.42865	C3
1193	529	2012	3.5122	2.44398	0.298454	0.1242	0.053373	2.99573	0.158063	0.162713	0.60222	0	4	74.5	64.3199	124.336	1	1	1	0.693147	7.87584	C1
1194	529	2013	3.19655	1.13897	0.293831	0.1079	0.063961	3.04452	0.149313	0.093497	0.57797	0	4.25	74.6	48.2176	106.233	1	1	1	0.693147	7.58892	C1
1195	529	2014	3.76835	1.23635	0.270361	0.111	0.110527	3.09104	0.122239	0.37928	0.616615	0	4	74	34.3444	95.4868	1	1	1		9.76638	C1
1196	529	2015	4.94864	1.81287	0.208073	0.1016	0.050888	3.13549	0.119302	0.152467	0.601471	0	4	73.45	94.7116	92.1142	1	1	1		15.5917	C1
1197	529	2016	4.45162	3.64833	0.214726	0.0948	0.07053	3.17805	0.111106	0.579861	0.609666	0	4	71.88	64.0139	129.314	1	1	1	1.38629	13.948	C1
1198	529	2017	2.19986	3.63874	0.291799	0.1033	0.085863	3.21888	0.0830091	0.620072	0.567317	0	4	72.76	25.3905	206.639	1	1	1	2.07944	5.96926	C1
1199	529	2018	1.48479	4.6047	0.256164	0.0977	0.092194	3.2581	0.082525	0.22396	0.569745	0	4	73.82	13.6666	277.813	1	1	1		5.12681	C1
1200	529	2019	1.83885	7.91874	0.301763	0.1093	0.122533	3.29584	0.0643107	0.226704	0.567122	0	4	72.24	13.9593	363.359	1	1	1		5.52888	C1
1201	529	2020	1.50076	7.47856	0.452043	0.1118	0.107224	3.3322	0.0416042	0.46772	0.574365	0	3.75	69.65	11.7222	390.388	1	1	1		3.48394	C1
1202	529	2021	1.26086	5.08895	0.486451	0.1332	0.089635	3.3673	0.0420138	0.100206	0.5829	0	3.5	68.43	9.55813	280.297	1	1	1		2.8381	C1
1203	529	2022	1.35365	7.16924	0.468019	0.046	0.180223	3.4012	0.0534858	0.098584	0.574545	0	3	67.91	5.4425	314.892	1	1	1	0.693147	3.22331	C1
1204	529	2023	1.1107	6.64841	0.547314	0.0465	0.033644	3.43399	0.0458242	0.012912	0.583065	0	3	69.44	18.5143	290.599	1	1	1		1.7993	C1
1205	530	2012	1.03995	2.44398	0.349769	0.5332	0.042079	2.99573	0.137878	-0.059837	0.343286	0	4	72.46	18.883	124.336	1	1	1	0.693147	2.56725	C3
1206	530	2013	1.32238	1.13897	0.322938	0.6826	0.053843	3.04452	0.133203	0.007686	0.470698	0	4	72.6	22.3271	106.233	1	1	1	2.19722	3.4412	C3
1207	530	2014	1.38471	1.23635	0.324261	0.5874	0.038038	3.09104	0.135659	0.029248	0.367838	0	4.25	72.58	35.179	95.4868	1	1	1	2.07944	3.53101	C3
1208	530	2015	1.6202	1.81287	0.335244	0.7151	0.036773	3.13549	0.110204	-0.042875	0.434209	0	4.5	74.79	52.0972	92.1142	1	1	1	2.3979	3.66906	C3
1209	530	2016	1.38991	3.64833	0.334328	0.7265	0.040134	3.17805	0.102222	-0.005079	0.435914	0	4	72.28	36.519	129.314	1	1	1	2.3979	3.07634	C3
1210	530	2017	1.08843	3.63874	0.378105	0.6027	0.038179	3.21888	0.158529	-0.109327	0.341864	0	4.75	77.87	22.1076	206.639	1	1	1	2.77259	2.20275	C3
1211	530	2018	0.827665	4.6047	0.378905	0.519	0.020025	3.2581	0.171202	-0.056514	0.293956	0	4.25	73.12	25.277	277.813	0	1	1	0.693147	1.74577	C3
1212	530	2019	0.889845	7.91874	0.374875	0.52	0.015527	3.29584	0.17961	0.006072	0.293903	0	3.5	69.96	38.4771	363.359	1	1	1		1.89915	C3
1213	530	2021	1.124	5.08895	0.468318	0.517	-0.048206	3.3673	0.149139	0.000617	0.2939	0	4	72.91		280.297	1	1	1		1.7441	C3
1214	530	2022	0.997539	7.16924	0.597436	0.5244	0.002982	3.4012	0.161673	-0.015564	0.293939	0	4	72.37	189.934	314.892	1	1	1		1.35744	C3
1215	530	2023	1.05458	6.64841	0.619735	0.5762	0.006873	3.43399	0.15826	-0.005092	0.324224	0	4	74.72	83.1157	290.599	1	1	1	1.38629	1.57719	C3
1216	531	2015	1.53902	1.81287	0.52846	1.3404	0.061811	3.09104	0.359964	0.061363	0.625944	0	4.75	75.63	17.2551	92.1142	1	0	1		1.92564	D
1217	531	2017	1.13385	3.63874	0.541766	1.4154	0.022017	3.17805	0.329862	0.101363	0.631426	0	4	74.36	26.9096	206.639	1	0	1		1.27153	D
1218	531	2018	0.924901	4.6047	0.588476	1.4154	0.010507	3.21888	0.272426	0.076569	0.635904	0	4.5	75.62	33.8352	277.813	1	0	1		0.918555	D
1219	531	2019	1.00756	7.91874	0.602805	1.4154	0.039115	3.2581	0.257365	0.115872	0.631013	0	5	76.67	10.8438	363.359	1	0	1		0.978116	D
1220	531	2020	1.05092	7.47856	0.567491	1.4154	0.070709	3.29584	0.19135	0.110368	0.631372	0	5	76.64	7.37231	390.388	1	0	1		1.19509	D
1221	531	2021	1.03436	5.08895	0.634022	0.6305	0.012059	3.3322	0.208169	-0.044013	0.6309	0	4.25	72.65	35.8665	280.297	1	0	1		0.882232	D
1222	531	2022	0.969444	7.16924	0.630542	0.6315	-0.001173	3.3673	0.259633	-0.024446	0.63091	0	4	72.11		314.892	1	0	1	1.09861	0.908287	D
1223	531	2023	0.990923	6.64841	0.634999	0.458	0.019888	3.4012	0.286357	0.051041	0.680035	0	4	71.16	20.0805	290.599	1	0	1	0.693147	0.778367	D
1224	532	2012	2.95597	2.44398	0.137633	1.4914	0.061357	2.94444	0.210402	0.197522	0.377295	0	4.5	71.87	44.962	124.336	1	0	1		13.4144	S
1225	532	2013	4.64224	1.13897	0.187312	2.228	0.072969	2.99573	0.176064	0.218068	0.5774	0	4	71.61	64.864	106.233	1	0	1	0.693147	15.401	S
1226	532	2016	3.86322	3.64833	0.582156	2.3948	0.034043	3.13549	0.0325713	0.113336	0.509294	0	3.25	69.14	118.955	129.314	1	0	1	1.09861	3.72464	S
1227	532	2017	2.17224	3.63874	0.628915	2.3948	0.030171	3.17805	0.0259785	0.096752	0.498718	0	2.75	66.12	55.8345	206.639	1	0	1	0.693147	1.76757	S
1228	532	2018	1.95149	4.6047	0.6367	2.3948	0.026279	3.21888	0.030216	0.065496	0.49886	0	3	66.73	52.6545	277.813	1	0	1		1.56323	S
1229	532	2019	2.21501	7.91874	0.599001	2.3948	0.031013	3.2581	0.0397459	0.095183	0.498563	0	3	66.65	51.7202	363.359	1	0	1		2.02034	S
1230	532	2021	1.98315	5.08895	0.514095	0.7701	0.077625	3.3322	0.0359254	0.148784	0.501999	0	4	72.5	20.6669	280.297	1	0	1		2.49992	S
1231	532	2022	1.94896	7.16924	0.437412	0.7698	0.057854	3.3673	0.19043	0.084307	0.511801	0	4	74.4	24.4961	314.892	1	0	1		3.06622	S
1232	532	2023	2.16398	6.64841	0.38376	0.7694	0.033826	3.4012	0.180686	0.124601	0.51659	0	4	71.09	51.2564	290.599	1	0	1		3.53576	S
1233	533	2012	1.69141	2.44398	0.546238	0.7038	0.032678	2.94444	0.0282838	0.017257	0.430972	0	3.25	68.79	36.9994	124.336	0	1	1	1.09861	2.6448	C3
1234	533	2013	1.243	1.13897	0.497427	0.6952	0.05873	2.99573	0.0421992	0.027487	0.4133	0	3.5	65.55	15.6603	106.233	0	1	1	0.693147	2.34327	C3
1235	533	2015	2.16984	1.81287	0.49158	0.6596	0.042598	3.09104	0.0376546	0.255458	0.423644	0	3.5	71.1	40.906	92.1142	0	1	1	0.693147	3.89599	C3
1236	533	2017	2.16805	3.63874	0.500873	1.5792	0.017477	3.17805	0.0525229	-0.085545	0.446076	0	3.25	69.12	109.905	206.639	0	1	1		4.59628	C3
1237	533	2018	1.32163	4.6047	0.622565	1.46	-0.357925	3.21888	0.0895635	-0.020873	0.385595	0	3.25	69.29		277.813	0	1	1		3.27383	C3
1238	533	2019	1.42884	7.91874	0.630724	1.4784	-0.004219	3.2581	0.0879812	0.092346	0.229703	0	1.25	57.79		363.359	0	1	1		1.60382	C3
1239	533	2020	1.46602	7.47856	0.610891	1.4784	0.03552	3.29584	0.0803207	0.025664	0.226751	0	2	60.93	24.5647	390.388	0	1	1		1.89765	C3
1240	533	2021	2.01331	5.08895	0.657768	1.4462	-0.008442	3.3322	0.0779968	0.035613	0.212289	0	2.75	66.43		280.297	0	1	1		2.07348	C3
1241	533	2022	1.68292	7.16924	0.665328	1.4439	0.020926	3.3673	0.0687006	0.056494	0.210795	0	3	65.64	50.6616	314.892	0	1	1		1.93486	C3
1242	533	2023	1.86534	6.64841	0.654685	1.4398	0.034391	3.4012	0.065507	0.115163	0.251554	0	2.75	64.37	36.1566	290.599		1	1		2.27503	C3
1243	534	2012	1.2149	2.44398	0.613467	0.0578	0.044488	2.94444	0.0077741	0.186944	0.594319	0	4.75	73.07	20.393	124.336	0	0	1		1.19383	K
1244	534	2013	1.11035	1.13897	0.595931	0.0549	0.04907	2.99573	0.0963708	0.307085	0.592113	0	4	70.56	14.0273	106.233	0	0	1		1.54396	K
1245	534	2014	1.24795	1.23635	0.532798	0.0707	0.010994	3.04452	0.086234	0.178729	0.607895	0	4.25	75.25	88.5195	95.4868	0	0	1		1.50694	K
1246	534	2016	3.81758	3.64833	0.403374	0.1271	0.025342	3.13549	0.0513833	-0.158743	0.660661	0	4.25	75.12	112.545	129.314	0	0	1	2.19722	6.21547	K
1247	534	2017	3.17282	3.63874	0.358626	0.185	0.032397	3.17805	0.0750894	0.073635	0.636112	0	3.75	67.36	87.9091	206.639	0	0	1	1.94591	5.74466	K
1248	534	2018	2.3816	4.6047	0.409483	0.185	0.01699	3.21888	0.0755302	-0.114555	0.6264	0	4	73.04	120.587	277.813	0	0	1		3.70455	K
1249	534	2019	2.7526	7.91874	0.540409	0.3879	0.019871	3.2581	0.181988	0.142519	0.57215	0	1.75	59.54	87.8295	363.359	0	1	1	0.693147	3.26024	C2
1250	534	2020	3.69674	7.47856	0.53347	0.408	0.032874	3.29584	0.24921	0.126688	0.558772	0	1.5	60.05	97.7352	390.388	0	1	1		4.40667	C2
1251	534	2021	4.64942	5.08895	0.480749	0.3156	0.041888	3.3322	0.293849	0.127015	0.52475	0	3	70.27	100.068	280.297	0	1	1	1.79176	6.14861	C2
1252	534	2022	3.35059	7.16924	0.490645	0.4661	0.046378	3.3673	0.291938	0.176161	0.523676	0	4	72.27	66.869	314.892	0	1	1	1.09861	4.44177	C2
1253	534	2023	2.668	6.64841	0.58189	0.6665	0.06798	3.4012	0.246665	0.062944	0.481873	0	4	72.56	35.2895	290.599	0	1	1	1.38629	3.12493	C2
1254	536	2012	1.3677	2.44398	0.437781	0.1836	0.069926	2.99573	0.307613	0.264477	0.890096	0	4.25	71.76	37.7576	124.336	0	1	1	1.09861	1.63534	C3
1255	536	2013	1.38582	1.13897	0.619171	0.1472	0.05637	3.04452	0.18295	0.01335	0.864755	0	4	71.49	35.849	106.233	0	1	1	1.38629	1.58533	C3
1256	536	2014	1.25601	1.23635	0.617403	0.1317	0.037129	3.09104	0.203601	0.233923	0.741659	0	4.25	73.55	32.8874	95.4868	0	1	1		1.56205	C3
1257	536	2015	1.30134	1.81287	0.663016	0.0932	0.020671	3.13549	0.21542	0.320893	0.717463	0	3.75	69.7	57.2482	92.1142	0	1	1		1.34824	C3
1258	536	2016	1.31579	3.64833	0.309024	1.2256	0.027276	3.17805	0.0919759	-0.029431	0.811755	0	3.75	74.05	69.3373	129.314	0	1	1	1.38629	2.23529	C3
1259	536	2017	1.0285	3.63874	0.389247	1.3288	0.009933	3.21888	0.32178	0.062634	0.754304	0	3.25	69.53	68.8462	206.639	0	1	1	0.693147	1.22794	C3
1260	536	2019	1.17244	7.91874	0.661928	1.3508	-0.153807	3.29584	0.578187	-0.049699	0.633334	0	1.75	56.98		363.359	0	1	1		-0.892885	C3
1261	536	2021	1.12556	5.08895	0.533911	2.805	-0.017327	3.3673	0.587056	0.097725	0.581	0	3.25	71.28		280.297	1	1	1		-0.017314	C3
1262	536	2022	1.12306	7.16924	0.561668	2.7815	-0.117869	3.4012	0.629061	0.270056	0.569346	0	3.75	72.06		314.892	1	1	1		-0.762103	C3
1263	536	2023	2.13661	6.64841	0.666745	2.7458	-0.193468	3.43399	0.647466	-0.094148	0.5484	0	4.25	73.56		290.599	1	1	1		-1.16605	C3
1264	537	2012	1.6863	2.44398	0.538781	0.3387	0.138433	2.99573	0.00218249	0.454888	0.300522	0	4.75	77	8.69882	124.336	1	0	1	1.38629	3.12958	K
1265	537	2013	1.20616	1.13897	0.5022	0.3607	0.148466	3.04452	0.00201825	0.449373	0.280946	0	5	75.39	5.42722	106.233	1	0	1	1.60944	2.3926	K
1266	537	2014	1.40221	1.23635	0.480995	0.1662	0.096368	3.09104	0.0019004	-0.213097	0.240838	0	5	76.24	10.266	95.4868	1	0	1	0.693147	2.38087	K
1267	537	2015	1.40741	1.81287	0.657062	0.2656	0.037944	3.13549	0.00164027	-0.442835	0.275212	0	4.25	74.59	24.6855	92.1142	1	0	1		1.73274	K
1268	537	2016	1.07498	3.64833	0.821369	0.2915	0.040788	3.17805	0.00159628	-0.612289	0.287749	0	4.75	76.51	8.66284	129.314	1	0	1		1.19999	K
1269	537	2017	1.04241	3.63874	0.866964	0.0481	0.032481	3.21888	0.0201827	0.205779	0.844404	0	5	77.12	10.3855	206.639	1	0	1	1.94591	0.863936	K
1270	537	2018	1.00937	4.6047	0.859335	0.0608	0.031506	3.2581	0.0240024	0.093041	0.863102	0	5	77.11	5.57481	277.813	1	0	1	1.38629	0.936654	K
1271	537	2019	1.00269	7.91874	0.80533	0.0566	0.043081	3.29584	0.0231345	-0.029416	0.842239	0	5	76.5	4.67342	363.359	1	0	1		1.05632	K
1272	537	2020	0.954303	7.47856	0.794792	0.0529	0.030558	3.3322	0.0189002	-0.110287	0.822995	0	5	77.51	5.28033	390.388	1	0	1		1.37664	K
1273	537	2021	1.34983	5.08895	0.830544	0.0425	-0.017488	3.3673	0.0145413	0.002252	0.827442	0	4.25	70.19		280.297	1	0	1		0.936996	K
1274	537	2022	1.18538	7.16924	0.528993	0.046	0.009647	3.4012	0.54211	-0.186183	0.841226	0	4	73.02	33.7756	314.892	1	0	1	1.38629	1.57659	K
1275	537	2023	0.962779	6.64841	0.707905	0.0419	0.01888	3.43399	0.289487	0.072871	0.783306	0	4.25	72.77	17.6067	290.599		0	1	1.94591	0.510771	K
1276	538	2012	4.76797	2.44398	0.341024	0.5754	0.160215	2.99573	0.117366	0.221672	0.858409	0	4.25	72.04	29.8323	124.336	1	1	0	3.49651	10.9071	C2
1277	538	2013	5.79604	1.13897	0.299057	0.5727	0.196027	3.04452	0.0985774	0.091241	0.861583	0	4	72.76	30.5017	106.233	1	1	0	3.49651	14.3933	C2
1278	538	2014	4.33311	1.23635	0.308801	0.5364	0.170919	3.09104	0.101104	0.356665	0.710242	0	4.75	78.48	26.3339	95.4868	1	1	0	3.3322	11.0658	C2
1279	538	2015	4.21903	1.81287	0.298748	0.6447	0.154668	3.13549	0.085025	0.403262	0.760333	0	4.25	73.49	27.4448	92.1142	1	1	0	2.77259	11.0688	C2
1280	538	2016	3.58102	3.64833	0.355604	0.6414	0.133594	3.17805	0.0724914	0.411513	0.762012	0	5	79.84	27.0575	129.314	1	1	0	2.56495	8.33425	C2
1281	538	2017	4.17157	3.63874	0.345081	0.7069	0.119816	3.21888	0.0630041	0.126286	0.814449	0	5	77.48	33.8397	206.639	1	1	0	3.52636	9.52749	C2
1282	538	2018	2.87964	4.6047	0.344171	0.73	0.113283	3.2581	0.0564657	0.262787	0.820458	0	5	76.46	23.4127	277.813	1	1	0	3.29584	7.21343	C2
1283	538	2019	1.72276	7.91874	0.232755	1.8266	0.080556	3.29584	0.04045	0.191225	0.842649	0	4.25	74.41	27.3752	363.359	1	1	0	3.21888	5.09255	C2
1284	538	2020	1.91147	7.47856	0.305607	1.8138	0.105095	3.3322	0.0560815	0.269323	0.806458	0	3.25	69.74	26.3313	390.388	1	1	0	3.04452	4.6784	C2
1285	538	2021	1.86512	5.08895	0.265026	1.7368	0.052019	3.3673	0.056813	0.339898	0.78733	0	5.25	81.59	48.0043	280.297	1	1	0	2.70805	4.89868	C2
1286	538	2022	2.04002	7.16924	0.277451	1.6938	0.053767	3.4012	0.0510738	0.22402	0.749486	0	6.25	83	34.3885	314.892	1	1	0	2.48491	5.58865	C2
1287	539	2012	1.01506	2.44398	0.665573	0.0789	0.041263	2.99573	0.585145	0.224457	0.772427	1	5	77.47	9.61591	124.336	1	0	1	2.63906	0.840164	D
1288	539	2013	0.943839	1.13897	0.623187	0.0788	0.065006	3.04452	0.611378	0.225654	0.74491	1	4.5	74.99	5.42722	106.233	1	0	1	2.77259	1.03473	D
1289	539	2014	1.03129	1.23635	0.597825	0.0775	0.063192	3.09104	0.566902	0.200721	0.749853	1	5.5	80.45	8.15775	95.4868	1	0	1	1.60944	1.23505	D
1290	539	2015	1.04022	1.81287	0.57978	0.1101	0.065674	3.13549	0.616382	0.25163	0.771221	1	5.5	79.15	8.74368	92.1142	1	0	1	2.07944	1.21808	D
1291	539	2016	0.963891	3.64833	0.584921	0.107	0.018038	3.17805	0.591631	0.209657	0.760564	1	5.25	78.78	21.7186	129.314	1	0	1	0.693147	0.892476	D
1292	539	2017	0.952753	3.63874	0.581694	0.1128	0.01606	3.21888	0.577351	0.08896	0.76314	1	5.5	79.36	22.243	206.639	1	0	1	1.09861	0.873677	D
1293	539	2018	0.912862	4.6047	0.57019	0.1107	0.012611	3.2581	0.561268	0.144374	0.766065	1	5.75	80.29	26.7101	277.813	1	0	1	1.79176	0.849907	D
1294	539	2019	0.872236	7.91874	0.546989	0.1107	0.02429	3.29584	0.510861	0.199116	0.754992	1	6	80.64	11.9115	363.359	1	0	1	1.79176	0.88287	D
1295	539	2020	0.868008	7.47856	0.584238	0.1138	0.032646	3.3322	0.548968	0.13727	0.75152	1	4.5	73.56	7.7302	390.388	1	0	1		0.745947	D
1296	539	2021	0.969103	5.08895	0.713438	0.087	-0.04185	3.3673	0.498315	-0.000612	0.773658	1	4	74.47		280.297	1	0	1		0.42093	D
1297	539	2022	0.979715	7.16924	0.781585	0.0844	-0.036708	3.4012	0.474511	0.016059	0.777203	1	4	72.94		314.892	1	0	1	1.60944	0.401488	D
1298	539	2023	0.952851	6.64841	0.789644	0.0785	0.011105	3.43399	0.390909	0.073589	0.757543	1	4	71.78	15.7901	290.599	1	0	1	2.3979	0.521036	D
1299	540	2021	1.04734	5.08895	0.926008	0.133	-0.072486	3.3322	0.0210423	0.117608	0.526255	0	3.25	69.43		280.297	0	0	0		-0.512255	K
1300	540	2022	1.13588	7.16924	0.93848	0.1723	-0.130864	3.3673	0.0215387	0.025065	0.462626	0	3.25	66.43		314.892	0	0	0		-0.323669	K
1301	541	2012	1.71644	2.44398	0.130811	1.0423	0.121211	2.99573	0.156352	1.13864	0.295707	0	4.5	60.02	16.2104	124.336	0	1	1		9.59572	C3
1302	541	2013	1.80848	1.13897	0.132906	1.0468	0.073962	3.04452	0.140122	0.455286	0.331701	0	2	62.34	26.725	106.233	0	1	1		9.91446	C3
1303	541	2014	2.54101	1.23635	0.171864	1.1091	0.075006	3.09104	0.123978	0.560497	0.297159	0	3.5	72.89	37.4669	95.4868	0	1	1	2.3979	11.4858	C3
1304	541	2015	3.18668	1.81287	0.163774	1.5419	0.007703	3.13549	0.0800947	0.230683	0.463018	0	4.25	75.27	563.746	92.1142	1	1	1		13.8283	C3
1305	541	2016	2.01774	3.64833	0.179453	1.6912	0.17669	3.17805	0.0731139	0.278124	0.453711	0	4.75	74.87	11.6634	129.314	1	1	1	0.693147	9.03746	C3
1306	541	2017	2.00035	3.63874	0.15437	1.6912	0.126668	3.21888	0.0851897	0.219011	0.441177	0	4.75	78.14	15.6923	206.639	1	1	1	0.693147	10.2593	C3
1307	541	2018	1.39223	4.6047	0.223124	1.6912	0.067321	3.2581	0.0916413	0.582175	0.447776	0	5	77.77	19.118	277.813	1	1	1		5.49748	C3
1308	541	2019	1.18848	7.91874	0.205303	1.6912	0.051593	3.29584	0.101994	0.404101	0.434272	0	5	77.87	22.5959	363.359	1	1	1	0.693147	4.97663	C3
1309	541	2020	1.14657	7.47856	0.259076	1.9903	0.042964	3.3322	0.0804884	0.227243	0.484368	0	4.25	71.25	26.9298	390.388	1	1	1		3.58236	C3
1310	541	2021	1.06034	5.08895	0.35292	2.0601	0.029343	3.3673	0.136405	-0.098404	0.47438	0	4.75	77.56	29.5787	280.297	1	1	1		2.7138	C3
1311	541	2022	0.823727	7.16924	0.43741	2.0629	0.022005	3.4012	0.229481	0.210663	0.490592	0	5	76.19	19.0997	314.892	1	1	1	2.19722	1.76273	C3
1312	541	2023	0.945055	6.64841	0.422987	2.3221	0.023875	3.43399	0.203917	0.16959	0.492244	0	5	79.69	26.7744	290.599	1	1	1	2.3979	1.85723	C3
1313	543	2012	1.0133	2.44398	0.670248	0.1735	0.0235	2.99573	0.660295	0.138244	0.718929	0	3.25	69.99	15.7178	124.336	1	0	0	2.48491	0.848054	D
1314	543	2013	0.917426	1.13897	0.543037	0.3963	0.090711	3.04452	0.670837	0.282634	0.741732	0	3.75	72.11	5.42722	106.233	1	0	0	2.70805	1.35237	D
1315	543	2017	0.952753	3.63874	0.480776	0.1759	0.002957	3.21888	0.522546	0.079249	0.509948	0	4	73.96	113.35	206.639	1	0	0	1.60944	0.987384	D
1316	543	2018	0.819361	4.6047	0.501899	0.1675	0.023073	3.2581	0.608318	0.100288	0.585769	0	4	73.32	13.407	277.813	1	0	0	1.09861	1.02682	D
1317	543	2019	0.827552	7.91874	0.4456	0.1369	0.034271	3.29584	0.502057	0.18292	0.677019	0	4	73.44	9.93267	363.359	1	0	0	2.48491	1.08593	D
1318	543	2021	0.920742	5.08895	0.589031	0.1049	-0.059101	3.3673	0.360609	-0.055252	0.629383	0	3.75	70.6		280.297	1	0	0	1.09861	0.616031	D
1319	543	2023	0.897813	6.64841	0.663592	0.1074	0.030074	3.43399	0.409328	0.049568	0.8134	0	3	68.37	8.1141	290.599	1	0	0	2.83321	0.827788	D
1320	544	2012	2.18632	2.44398	0.456757	0.7864	0.072261	2.99573	0.24428	0.116291	0.5751	0	4	70.89	24.4355	124.336	1	0	0	0.693147	2.93205	D
1321	544	2017	1.30502	3.63874	0.175362	0.097	0.049892	3.21888	0.435359	0.332993	0.771267	0	3.75	74.28	29.1539	206.639	1	0	0	1.09861	3.194	D
1322	544	2018	0.932613	4.6047	0.330266	0.1391	0.052431	3.2581	0.331422	0.134255	0.798792	0	4	72.5	11.8944	277.813	1	0	0	0.693147	1.18857	D
1323	544	2019	0.969306	7.91874	0.40869	0.1464	0.047875	3.29584	0.280842	0.206876	0.785828	0	4.75	77.81	12.7636	363.359	1	0	0	1.09861	1.46684	D
1324	544	2020	0.998159	7.47856	0.576077	0.12	0.038231	3.3322	0.164562	0.088322	0.77139	0	5	79.93	13.2034	390.388	1	0	0	0.693147	0.811097	D
1325	544	2022	0.947676	7.16924	0.716453	0.1151	0.020026	3.4012	0.0959085	-0.140084	0.763322	0	3.25	67.99	12.8366	314.892	1	0	0		0.648739	D
1326	544	2023	0.955505	6.64841	0.77183	0.1333	0.025582	3.43399	0.0653884	-0.085128	0.786602	0	3	66.93	7.4772	290.599	1	0	0	1.09861	0.574089	D
1327	545	2013	1.6823	1.13897	0.357445	0.3336	0.081052	3.04452	0.486355	0.502648	0.621014	0	1.25	57.59	30.2384	106.233	0	1	0	1.38629	3.60545	C2
1328	545	2014	1.69452	1.23635	0.231992	0.4185	0.025364	3.09104	0.260554	0.173922	0.675999	0	1.75	66.33	124.431	95.4868	0	1	0	1.79176	3.9368	C2
1329	545	2015	2.71428	1.81287	0.300855	0.274	0.056552	3.13549	0.235227	0.107782	0.507438	0	3.25	72.08	68.0797	92.1142	0	1	0	1.60944	5.50948	C2
1330	545	2016	2.38133	3.64833	0.294113	0.1397	0.046278	3.17805	0.467728	-0.166693	0.420746	0	4	72.68	47.4613	129.314	0	1	0		5.52871	C2
1331	545	2017	2.0595	3.63874	0.271909	0.1056	0.060874	3.21888	0.444376	0.332949	0.409637	0	4	70.72	30.1713	206.639	0	1	0	0.693147	5.60876	C2
1332	545	2018	1.32202	4.6047	0.34333	0.1048	0.034716	3.2581	0.376391	-0.385286	0.401189	0	4	71.77	30.2689	277.813	0	1	0		3.01221	C2
1333	545	2019	1.29043	7.91874	0.32825	0.1086	0.008045	3.29584	0.380915	-0.002015	0.400114	0	3.25	68.65	119.946	363.359	0	1	0		3.06343	C2
1334	545	2020	1.54785	7.47856	0.37427	0.1296	-0.083702	3.3322	0.38954	0.169598	0.3856	0	3	67.74		390.388	0	1	0		2.75669	C2
1335	545	2021	1.65794	5.08895	0.376626	0.0736	0.035974	3.3673	0.34332	0.10298	0.360158	0	3	67.78	36.7833	280.297	0	1	0		3.70984	C2
1336	545	2022	1.51378	7.16924	0.391426	0.0686	-0.047408	3.4012	0.322326	0.027382	0.356595	0	3	67.22		314.892	0	1	0		2.89788	C2
1337	545	2023	1.46443	6.64841	0.44352	0.0753	-0.052248	3.43399	0.383162	0.16992	0.374442	0	3	67.95		290.599	0	1	0		2.13036	C2
1338	546	2012	3.10108	2.44398	0.573679	1.0212	0.012769	2.99573	0.0371132	0.257822	0.255014	0	3.5	66.22	223.78	124.336	0	0	0	0.693147	2.84449	K
1339	546	2013	3.452	1.13897	0.301097	1.0234	0.05823	3.04452	0.103745	-0.12248	0.259753	0	3.25	70.61	49.4818	106.233	0	0	0		6.4069	K
1340	546	2014	1.1705	1.23635	0.581223	0.6675	0.06145	3.09104	0.679839	0.134299	0.637274	0	3.5	70.49	18.6383	95.4868	0	1	0		0.664975	C3
1341	546	2015	1.62446	1.81287	0.543304	0.5769	0.068586	3.13549	0.556152	0.117547	0.581676	0	4.75	75.77	27.4632	92.1142	0	1	0	0.693147	1.7516	C3
1342	546	2016	1.39581	3.64833	0.544929	0.5427	0.069002	3.17805	0.552085	-0.009322	0.6479	0	4.5	71.91	20.5547	129.314	0	1	0	2.3979	1.65738	C3
1343	546	2017	1.87851	3.63874	0.516107	0.4437	0.061316	3.21888	0.419421	0.085016	0.648484	0	4.5	77.54	31.737	206.639	0	1	0	2.56495	2.55371	C3
1344	546	2018	1.21421	4.6047	0.493778	0.4597	0.054277	3.2581	0.433994	0.130636	0.677782	0	5	79.46	13.9003	277.813	0	0	0	2.70805	2.29976	N
1345	546	2019	1.23351	7.91874	0.464441	0.5541	0.065914	3.29584	0.438624	0.152704	0.51303	0	4	72.83	12.4676	363.359	0	0	0	1.38629	2.42859	N
1346	546	2020	1.0079	7.47856	0.460148	0.4435	0.050972	3.3322	0.411373	0.128482	0.401965	0	2.5	63.27	11.1235	390.388	0	0	0	1.79176	2.20995	N
1347	546	2021	1.36841	5.08895	0.431598	0.6616	0.00055	3.3673	0.359252	0.039219	0.331438	0	2.75	67.86	681.701	280.297	0	0	0		2.41755	N
1348	546	2022	1.44131	7.16924	0.283573	0.5943	-0.050112	3.4012	0.191889	0.09595	0.363812	0	2.5	64.6		314.892	0	0	0	1.79176	3.58879	N
1349	546	2023	1.21546	6.64841	0.367859	0.4422	-0.100934	3.43399	0.286724	0.221724	0.303	0	4.25	76.03		290.599	0	0	0	0.693147	1.71611	N
1350	547	2012	1.33757	2.44398	0.318555	0.5332	0.061552	2.99573	0.0339028	0.010517	0.3502	0	3.75	69.22	19.5261	124.336	0	1	1		2.89477	C3
1351	547	2013	1.43341	1.13897	0.373312	0.5148	0.057751	3.04452	0.0540092	-0.119631	0.346897	0	3.25	68.81	21.2757	106.233	0	1	1		2.78661	C3
1352	547	2014	3.6015	1.23635	0.300708	0.6625	0.072534	3.09104	0.0539223	0.125783	0.337908	0	3.25	69.05	55.5393	95.4868	0	1	1	2.07944	7.92005	C3
1353	547	2015	2.8704	1.81287	0.189144	2.8276	0.058774	3.13549	0.0355842	0.147096	0.480192	0	4.75	75.24	16.7034	92.1142	1	1	1	1.60944	8.37873	C3
1354	547	2018	1.30903	4.6047	0.226125	2.7143	0.057313	3.2581	0.0661902	0.092191	0.45217	0	4	70.35	5.01227	277.813	1	1	1	2.56495	3.24565	C3
1355	547	2019	1.52392	7.91874	0.247343	1.9933	0.07047	3.29584	0.0635225	0.016231	0.423838	0	3.75	71.5	5.26908	363.359	1	1	1	2.83321	3.74231	C3
1356	547	2020	3.10658	7.47856	0.255404	1.9162	0.071418	3.3322	0.0529585	0.066564	0.538382	0	4	71.57	12.0962	390.388	1	1	1	2.70805	7.52196	C3
1357	547	2021	1.92403	5.08895	0.292092	1.9036	0.050608	3.3673	0.0492166	-0.075277	0.435571	0	4	74.14	9.49742	280.297	1	1	1	2.19722	4.08685	C3
1358	547	2022	1.33176	7.16924	0.306629	0.9275	0.0048	3.4012	0.0491646	-0.120738	0.290494	0	4	71.37	53.1894	314.892	1	1	1	1.38629	2.87719	C3
1359	547	2023	1.42583	6.64841	0.387775	0.9153	-0.167169	3.43399	0.0540935	-0.064683	0.297554	0	3.75	71.73		290.599		1	1	1.09861	1.51967	C3
1360	548	2012	1.23157	2.44398	0.292067	0.0373	0.019153	2.99573	0.121914	0.117039	0.3092	0	3	64.53	53.1932	124.336	1	0	0		2.65612	G
1361	548	2013	1.45442	1.13897	0.228587	0.1049	0.009572	3.04452	0.125713	0.188018	0.3031	0	3.25	70.31	132.73	106.233	1	0	0		3.85254	G
1362	548	2014	2.19029	1.23635	0.219023	0.1247	0.009988	3.09104	0.132832	0.566753	0.34383	0	4	72.05	197.371	95.4868	1	0	0		6.43989	G
1363	548	2015	3.19549	1.81287	0.273105	0.1102	0.00373	3.13549	0.113719	0.159276	0.312222	0	3.25	67.3	806.159	92.1142	1	0	0		7.38001	G
1364	548	2016	2.04941	3.64833	0.348942	0.1755	0.022562	3.17805	0.124982	0.335984	0.339754	0	3.75	71.71	80.7518	129.314	1	0	0		3.88189	G
1365	548	2017	1.81223	3.63874	0.21483	0.1422	0.054788	3.21888	0.148263	0.415376	0.305591	0	3.25	69.42	27.2351	206.639	1	0	0	0.693147	5.91179	G
1366	548	2018	1.25747	4.6047	0.231998	0.0703	0.014633	3.2581	0.131934	0.138168	0.323114	0	3	69.84	70.9285	277.813	1	0	0		3.62211	G
1367	548	2019	1.18364	7.91874	0.265587	0.0792	0.020725	3.29584	0.118086	-0.125299	0.32589	0	3	66.86	45.7649	363.359	1	0	0		3.06969	G
1368	548	2020	1.10068	7.47856	0.20753	0.0696	0.036821	3.3322	0.0971537	-0.225745	0.3231	0	3	68.94	24.1783	390.388	1	0	0		3.86756	G
1369	548	2021	1.05967	5.08895	0.340219	0.1009	0.020566	3.3673	0.0735352	-0.55865	0.329903	0	3.75	73.28	38.5801	280.297	1	0	0		2.54569	G
1370	548	2022	1.22966	7.16924	0.445025	0.0706	0.011396	3.4012	0.056809	0.440968	0.33253	0	4	72.86	75.2533	314.892	1	0	0		2.08245	G
1371	548	2023	1.24029	6.64841	0.33307	0.0978	0.04668	3.43399	0.0584257	0.303649	0.350958	0	4	71.49	18.2962	290.599	1	0	0		3.26809	G
1372	550	2012	1.45982	2.44398	0.375408	0.8647	0.1233	2.99573	0.175578	0.486526	0.837098	1	5	78.01	10.0795	124.336	1	1	0	3.58352	4.66194	C3
1373	550	2013	1.71556	1.13897	0.443279	0.8574	0.116066	3.04452	0.260143	0.514615	0.837603	1	5	76.21	12.7711	106.233	1	1	0	3.17805	4.27999	C3
1374	550	2014	1.68868	1.23635	0.456394	0.8579	0.117164	3.09104	0.228464	0.517133	0.826815	1	5	78	12.4085	95.4868	1	1	0	3.55535	4.32625	C3
1375	550	2015	1.5385	1.81287	0.430844	0.9064	0.109604	3.13549	0.222641	0.214314	0.857424	1	5	77.38	11.6465	92.1142	1	1	0	2.94444	4.1786	C3
1376	550	2016	1.30629	3.64833	0.493372	0.9013	0.057878	3.17805	0.228154	0.434278	0.841306	1	5.25	78.51	17.6832	129.314	1	1	0	2.19722	3.24505	C3
1377	550	2017	0.979944	3.63874	0.52348	0.9013	0.027161	3.21888	0.228796	0.052117	0.827194	1	5	79.29	20.1393	206.639	1	1	0	2.30259	2.64125	C3
1378	550	2018	0.940426	4.6047	0.556152	0.9254	0.00369	3.2581	0.242726	-0.007575	0.843659	1	5	77.4	119.941	277.813	1	1	0	1.38629	2.32683	C3
1379	550	2019	0.939066	7.91874	0.568016	0.9032	0.006198	3.29584	0.235178	0.204137	0.828459	1	4.75	73.9	80.5912	363.359	1	1	0	2.19722	2.29419	C3
1380	550	2020	1.06581	7.47856	0.610204	0.8937	0.020986	3.3322	0.183286	0.238598	0.805016	1	4	72.24	32.353	390.388	1	1	0	1.38629	2.3922	C3
1381	550	2021	1.07803	5.08895	0.675427	0.8508	0.021053	3.3673	0.228737	0.100576	0.785441	1	4.75	77.17	24.5208	280.297	1	1	0	1.94591	2.19562	C3
1382	550	2022	0.992211	7.16924	0.663589	0.8496	0.032061	3.4012	0.198279	-0.084292	0.773778	1	5	77.54	13.4352	314.892	1	1	0		1.96505	C3
1383	550	2023	1.06801	6.64841	0.657362	0.9344	0.037608	3.43399	0.184949	0.244358	0.806922	1	5	77.26	15.4317	290.599	1	1	0		2.1731	C3
1384	551	2012	1.34142	2.44398	0.488602	0.1733	0.012296	2.94444	0.268687	0.073389	0.424835	0	4	72.24	71.0175	124.336	1	0	1		2.06616	S
1385	551	2013	1.59386	1.13897	0.497835	0.2337	0.027968	2.99573	0.282867	0.127457	0.393076	0	4	73.62	40.3178	106.233	1	0	1		2.48664	S
1386	551	2014	1.68206	1.23635	0.463045	0.188	0.023429	3.04452	0.290843	0.055977	0.3713	0	4.25	74.71	50.9276	95.4868	1	0	1	0.693147	2.83069	S
1387	551	2015	2.07605	1.81287	0.482095	0.2531	0.018832	3.09104	0.269771	0.095187	0.384149	0	4	73.35	85.1035	92.1142	1	0	1	0.693147	3.14715	S
1388	551	2016	1.53903	3.64833	0.486747	0.2718	0.029245	3.13549	0.207423	0.112953	0.405586	0	4	73	39.3834	129.314	1	0	1	0.693147	2.40249	S
1389	551	2017	1.2793	3.63874	0.49669	0.3285	0.032811	3.17805	0.200286	0.085781	0.368631	0	4	72.63	24.4505	206.639	1	0	1		2.15679	S
1390	551	2018	1.03873	4.6047	0.508004	0.3259	0.036295	3.21888	0.183803	0.11585	0.384961	0	4	74.21	14.8985	277.813	1	0	1		1.8912	S
1391	551	2019	1.05981	7.91874	0.483675	0.353	0.043574	3.2581	0.202765	0.126491	0.382712	0	4.25	74.68	13.6017	363.359	1	0	1		2.06017	S
1392	551	2020	1.12337	7.47856	0.469686	0.3309	0.042237	3.29584	0.182608	0.089761	0.3827	0	4	73.38	16.0572	390.388	1	0	1		2.18123	S
1393	551	2021	1.26519	5.08895	0.488661	0.3785	0.037608	3.3322	0.174769	0.107323	0.372201	0	3.5	68.59	21.5187	280.297	1	0	1		2.2844	S
1394	551	2022	1.03471	7.16924	0.485878	0.3048	0.046357	3.3673	0.148942	0.149806	0.403568	0	3.5	70.21	12.7045	314.892	1	0	1		2.02107	S
1395	551	2023	1.14459	6.64841	0.459902	0.3098	0.043339	3.4012	0.147743	0.07433	0.449065	0	4	71.14	15.6538	290.599	1	0	1	0.693147	2.32294	S
1396	552	2012	1.22435	2.44398	0.573852	0.0391	0.100292	2.94444	0.159075	0.067218	0.488172	0	4	71.1	7.40345	124.336	1	0	0	1.38629	2.02557	B
1397	552	2013	1.39485	1.13897	0.54552	0.0186	0.079209	2.99573	0.136822	0.152776	0.744508	0	3.75	73.66	16.8127	106.233	1	0	0	1.09861	1.93578	B
1398	552	2014	1.3558	1.23635	0.570138	0.0231	0.055165	3.04452	0.116884	0.006443	0.747556	0	4	70.87	21.8695	95.4868	1	0	0	1.60944	1.55441	B
1399	552	2015	1.18075	1.81287	0.338593	0.3412	0.023164	3.09104	0.368457	-0.006469	0.810608	0	3.75	71.24	63.9607	92.1142	1	0	0	0.693147	1.42877	B
1400	552	2016	1.17961	3.64833	0.305095	0.3296	0.024315	3.13549	0.338584	0.16564	0.718229	0	3.5	70.97	38.9612	129.314	1	0	0	1.60944	2.17473	B
1401	552	2017	1.08188	3.63874	0.299799	0.3249	0.058645	3.17805	0.317939	0.213744	0.700625	0	4	71.99	14.5617	206.639	1	0	0	1.60944	2.34978	B
1402	552	2018	0.902763	4.6047	0.279271	0.3249	0.057517	3.21888	0.318277	0.182309	0.66844	0	4	72.58	10.2086	277.813	1	0	0	1.79176	2.15137	B
1403	552	2019	0.827552	7.91874	0.285366	0.3249	0.049736	3.2581	0.306426	0.155989	0.639972	0	3.75	70.18	11.2295	363.359	1	0	0	0.693147	2.38575	B
1404	552	2020	0.912045	7.47856	0.369849	0.3033	0.036361	3.29584	0.241646	0.157353	0.60532	0	1.75	52.61	16.4805	390.388	1	0	0		2.12419	B
1405	552	2021	0.950261	5.08895	0.387447	0.2408	0.051877	3.3322	0.220409	0.451557	0.565587	0	2.5	67.59	11.1851	280.297	1	0	0	0.693147	2.20767	B
1406	552	2022	0.811876	7.16924	0.509778	0.2157	0.120504	3.3673	0.297164	0.521094	0.517042	0	3	67.02	4.53164	314.892	1	0	0	1.94591	1.67634	B
1407	552	2023	0.998164	6.64841	0.466684	0.2857	0.060033	3.4012	0.272953	0.130981	0.721225	0	3.75	72.7	9.36435	290.599		0	0	1.79176	1.38326	B
1408	553	2012	1.49737	2.44398	0.474181	0.0873	0.044455	2.99573	0.544017	0.206004	0.223184	0	2	62.83	29.461	124.336	1	1	0		2.9774	C2
1409	553	2013	2.4736	1.13897	0.428993	0.7801	0.125145	3.04452	0.488955	0.694647	0.4295	0	3	69.98	21.2526	106.233	1	1	0	2.07944	5.66088	C2
1410	553	2014	2.5745	1.23635	0.315886	0.6303	0.174135	3.09104	0.425596	0.669472	0.349644	0	4	71.57	16.5018	95.4868	1	1	0	2.63906	7.85019	C2
1411	553	2016	2.66968	3.64833	0.328263	0.6194	-0.024988	3.17805	0.537499	0.288609	0.326183	0	4.25	73.39		129.314	1	1	0		6.6988	C2
1412	553	2017	1.04446	3.63874	0.525974	0.0778	0.040624	3.21888	0.155034	0.362893	0.836003	1	4	73.62	25.0847	206.639	1	1	0	1.38629	1.51582	C2
1413	553	2018	0.986237	4.6047	0.479588	0.1102	0.058293	3.2581	0.154852	0.096796	0.8401	1	4	74.23	9.29756	277.813	1	1	0	2.77259	1.59373	C2
1414	553	2019	0.991318	7.91874	0.506024	0.115	0.006196	3.29584	0.15323	0.038826	0.843169	1	3	65.62	88.3102	363.359	1	1	0	2.70805	1.45813	C2
1415	553	2020	0.917714	7.47856	0.54202	0.1192	0.007661	3.3322	0.140512	0.083796	0.830272	1	3.75	74.58	51.9656	390.388	1	1	0	2.30259	1.76099	C2
1416	553	2021	0.955663	5.08895	0.580473	0.0425	0.003366	3.3673	0.160214	0.167324	0.826697	1	4	71.16	120.404	280.297	1	1	0	1.60944	1.69167	C2
1417	553	2022	0.950225	7.16924	0.601165	0.046	0.011263	3.4012	0.1544	0.029391	0.837187	1	4	73.94	34.5998	314.892	1	1	0	1.60944	1.4879	C2
1418	553	2023	0.882759	6.64841	0.604293	0.0419	-0.028326	3.43399	0.18121	0.076616	0.821669	1	5	80.37		290.599	1	1	0	1.94591	1.22504	C2
1419	554	2012	2.11347	2.44398	0.099364	0.1571	0.024556	2.99573	0.337558	1.73494	0.306128	0	4	74.63	100.01	124.336	1	0	1	1.09861	15.2372	F
1420	554	2013	1.97854	1.13897	0.190248	0.1632	0.011818	3.04452	0.340312	1.06855	0.275964	0	4.75	77.03	189.203	106.233	1	0	1		8.79983	F
1421	554	2014	3.1964	1.23635	0.160959	0.2243	0.005778	3.09104	0.375144	-0.073758	0.285376	0	4.25	74.36	639.678	95.4868	1	0	1		14.4875	F
1422	554	2015	4.57303	1.81287	0.139825	0.14	0.003492	3.13549	0.413705	0.27617	0.246406	0	4.75	76.27	1562.14	92.1142	1	0	1	0.693147	21.2328	F
1423	554	2016	4.05862	3.64833	0.154088	0.1746	0.004331	3.17805	0.427995	0.437369	0.278118	0	4.25	71.71	1143.95	129.314	1	0	1	1.09861	17.3135	F
1424	554	2017	2.93286	3.63874	0.209542	0.1567	0.002528	3.21888	0.423158	0.791611	0.278444	0	4	71.42	1087.41	206.639	1	0	1	0.693147	9.86501	F
1425	554	2018	1.92632	4.6047	0.287817	0.1921	0.001687	3.2581	0.429564	0.30328	0.297154	0	4.25	74.48	569.486	277.813	1	0	1		5.67008	F
1426	554	2019	1.8274	7.91874	0.310079	0.1604	0.004686	3.29584	0.42672	0.228075	0.262923	0	4	72.17	388.677	363.359	1	0	1	0.693147	5.06625	F
1427	554	2020	1.61073	7.47856	0.382912	0.1412	0.005286	3.3322	0.359791	0.520887	0.245748	0	4.25	74.94	286.03	390.388	1	0	1		3.55285	F
1428	554	2023	1.76357	6.64841	0.465343	0.2507	0.018657	3.43399	0.254604	0.058069	0.301114	0	4	71.5	78.6448	290.599	1	0	1		3.9431	F
1429	555	2014	1.45211	1.23635	0.537506	0.836	0.046176	3.04452	0.0261805	0.133263	0.866821	0	3.5	74.91	61.5338	95.4868	0	0	1	1.94591	2.31967	I
1430	555	2015	2.22334	1.81287	0.552271	0.7401	0.054009	3.09104	0.0195447	0.020867	0.786255	0	4.25	72.37	103.874	92.1142	0	0	1	2.94444	3.11252	I
1431	555	2016	1.44493	3.64833	0.507574	0.7067	0.030246	3.13549	0.0564847	0.1269	0.717405	0	3.75	70.83	80.1709	129.314	0	0	1	2.63906	2.06881	I
1432	555	2017	1.54816	3.63874	0.537705	0.6958	0.03147	3.17805	0.058676	0.064929	0.700013	0	4	71.71	35.5837	206.639	0	0	1	2.56495	2.41584	I
1433	555	2018	1.3606	4.6047	0.530334	0.5417	0.004414	3.21888	0.0498108	0.041489	0.646318	0	4	71.86	190.363	277.813	0	0	1	2.07944	2.26653	I
1434	555	2019	1.81594	7.91874	0.505153	0.4629	0.035573	3.2581	0.0456243	0.052219	0.613939	0	3	64.49	37.6654	363.359	0	0	1	2.19722	3.1613	I
1435	555	2020	1.77486	7.47856	0.528217	0.3499	0.040898	3.29584	0.0375924	0.054556	0.54792	0	3.25	73.07	32.4292	390.388	0	0	1	2.89037	3.01125	I
1436	555	2021	1.51283	5.08895	0.51487	0.3488	0.031695	3.3322	0.0333765	0.058236	0.543071	0	4.75	76.82	32.1324	280.297	0	0	1	2.48491	2.80748	I
1437	555	2022	1.35722	7.16924	0.506906	0.3376	0.016607	3.3673	0.0317547	0.03169	0.556896	0	4.75	74.52	51.3168	314.892	0	0	1	2.30259	2.68146	I
1438	555	2023	1.37082	6.64841	0.505567	0.2634	0.016117	3.4012	0.0320917	0.036751	0.547842	0	4.5	76.93	54.5661	290.599	0	0	1	1.94591	2.70929	I
1439	557	2016	1.31765	3.64833	0.220359	1.0373	0.001571	3.13549	0.699425	0.057995	0.603508	0	1.25	56.28	960.1	129.314	1	0	0		1.48611	G
1440	557	2019	1.01073	7.91874	0.063758	1.0299	0.008103	3.2581	0.639956	0.300414	0.598202	0	1.75	57.87	112.327	363.359	1	0	0		9.99419	G
1441	557	2020	1.10672	7.47856	0.068264	1.0299	0.031928	3.29584	0.606577	0.54441	0.598404	0	1.5	61	33.3836	390.388	1	0	0		10.9449	G
1442	557	2021	1.1322	5.08895	0.068205	1.0031	0.040147	3.3322	0.557946	0.621586	0.590305	0	3.5	71.85	27.2063	280.297	1	0	0		9.92631	G
1443	557	2022	1.25162	7.16924	0.086237	2.3682	0.03999	3.3673	0.509254	1.19013	0.583334	0	4	74.98	30.0284	314.892	1	0	0		8.85173	G
1444	557	2023	1.19184	6.64841	0.067228	2.3426	0.039114	3.4012	0.487805	1.39502	0.578993	0	5	78.02	29.0591	290.599	1	0	0		10.8349	G
1445	558	2012	1.23837	2.44398	0.806471	0.3669	0.009492	2.94444	0.0444434	0.07363	0.53231	0	4.5	71.99	50.9683	124.336	0	0	1	1.09861	0.917616	K
1446	558	2013	1.18986	1.13897	0.843875	0.3683	0.010014	2.99573	0.0405531	0.150628	0.535305	0	4	74.81	35.6643	106.233	0	0	1	1.94591	0.960697	K
1447	558	2015	8.05571	1.81287	0.521308	0.2983	-0.0938	3.09104	0.0930503	-0.022017	0.592547	0	4.5	74.94		92.1142	0	0	1	2.19722	9.60216	K
1448	558	2017	2.95662	3.63874	0.457423	0.2369	0.017642	3.17805	0.101779	-0.093726	0.526474	0	3.25	70.59	141.937	206.639	0	0	1	1.09861	4.01373	K
1449	558	2018	1.86709	4.6047	0.509575	0.1493	-0.020452	3.21888	0.0843532	0.361191	0.478796	0	3.5	69.89		277.813	0	0	1		1.85242	K
1450	558	2019	2.22604	7.91874	0.468859	0.788	0.009455	3.2581	0.112199	-0.069507	0.467	0	3.25	63.34	173.972	363.359	1	0	1		2.49054	K
1451	558	2020	2.09107	7.47856	0.436977	0.7144	-0.031927	3.29584	0.123141	0.012642	0.439118	0	3	71.47		390.388	1	0	1		2.32937	K
1452	558	2021	3.0079	5.08895	0.41726	0.5943	-0.051017	3.3322	0.226841	0.007734	0.405212	0	3.25	68.35		280.297	1	0	1		3.47101	K
1453	558	2022	2.43716	7.16924	0.41232	0.4569	-0.019909	3.3673	0.134734	0.129548	0.388365	0	2.75	67.66		314.892	1	0	1		2.73317	K
1454	558	2023	2.25334	6.64841	0.36344	0.3348	0.027725	3.4012	0.288855	0.098423	0.399571	0	3.5	68.68	60.3089	290.599	1	0	0		3.23667	K
1455	559	2012	1.3703	2.44398	0.535614	0.0819	0.042721	2.94444	0.27875	0.132652	0.613967	0	4	74.97	18.7398	124.336	0	1	1	1.38629	2.59024	C3
1456	559	2013	1.47304	1.13897	0.605592	0.0759	0.062956	2.99573	0.267121	0.255378	0.586614	0	4	73.18	14.016	106.233	0	1	1	0.693147	2.40491	C3
1457	559	2014	2.53745	1.23635	0.633816	0.064	0.072278	3.04452	0.232115	0.202062	0.573421	0	4.5	74.83	29.0116	95.4868	0	1	1	0.693147	3.28985	C3
1458	559	2015	4.70668	1.81287	0.640637	0.1252	0.068035	3.09104	0.227098	0.154985	0.609885	0	4	72.11	61.9178	92.1142	0	1	1	1.09861	5.30537	C3
1459	559	2016	3.22693	3.64833	0.589862	0.1069	0.073077	3.13549	0.254813	0.166871	0.599488	0	4	71.02	34.1627	129.314	0	1	1	0.693147	4.28609	C3
1460	559	2017	2.95607	3.63874	0.532298	0.1315	0.080144	3.17805	0.263163	0.184175	0.664443	0	4	72.64	30.2581	206.639	0	1	1	0.693147	4.43841	C3
1461	559	2018	1.71657	4.6047	0.546613	0.1286	0.063492	3.21888	0.257368	0.019219	0.664573	0	4.75	77.17	18.8325	277.813	0	1	1	0.693147	2.92733	C3
1462	559	2019	1.7762	7.91874	0.54705	0.1377	0.045345	3.2581	0.267636	0.193905	0.671724	0	5	77.08	27.0841	363.359	0	1	1		2.86582	C3
1463	559	2020	1.47505	7.47856	0.428987	0.0767	0.03224	3.29584	0.199605	0.187632	0.705873	0	5	77.35	39.8456	390.388	0	1	1		2.73856	C3
1464	559	2021	1.60739	5.08895	0.477766	0.0782	0.043405	3.3322	0.16901	0.129014	0.698234	0	4.25	71.4	30.0118	280.297	0	1	1		2.93842	C3
1465	559	2022	1.31138	7.16924	0.535167	0.0669	0.045419	3.3673	0.139911	0.125505	0.690845	0	4	71.65	19.6754	314.892	0	1	1		2.03318	C3
1466	559	2023	1.38756	6.64841	0.566788	0.0675	0.04151	3.4012	0.120762	0.108956	0.714893	0	4	74.62	20.613	290.599		1	1		2.01059	C3
1467	560	2012	1.01904	2.44398	0.716999	0.86	0.039076	2.94444	0.0674681	-0.072758	0.491191	0	5	77.28	7.88819	124.336	0	0	0	0.693147	1.40711	F
1468	560	2013	1.01697	1.13897	0.745479	0.918	0.021414	2.99573	0.0540002	-0.009289	0.454011	0	5	75.01	14.6684	106.233	0	0	0	1.09861	0.984888	F
1469	560	2014	1.35011	1.23635	0.716329	0.9712	0.01924	3.04452	0.131034	-0.008744	0.4649	0	5	79.61	32.249	95.4868	0	0	0	0.693147	1.3272	F
1470	560	2015	1.48876	1.81287	0.382268	1.8971	0.003823	3.09104	0.054008	-0.00915	0.806911	0	4.5	74.64	732.006	92.1142	0	0	0		1.85204	F
1471	560	2017	1.0914	3.63874	0.530688	2.102	0.006362	3.17805	0.0247235	9.2e-05	0.541093	0	4.25	74.63	204.661	206.639	0	0	0	0.693147	0.439475	F
1472	560	2018	1.03936	4.6047	0.483221	1.4991	0.039204	3.21888	0.0229012	0.089613	0.52482	0	4.25	68.51	15.8075	277.813	0	0	0	1.38629	1.33526	K
1473	560	2019	0.992281	7.91874	0.469037	1.4327	0.045178	3.2581	0.0182586	0.13152	0.453259	0	3.25	70.02	11.8708	363.359	0	0	0	2.3979	1.5713	K
1474	560	2020	0.962941	7.47856	0.484001	1.3943	0.016401	3.29584	0.0164478	0.237584	0.453278	0	3.75	71.4	29.4371	390.388	0	0	0	2.56495	1.37232	K
1475	560	2021	0.903951	5.08895	0.675067	1.3943	0.004927	3.3322	0.00976186	0.133257	0.445446	0	4	71.71	56.5547	280.297	0	0	0	2.19722	0.634843	K
1476	560	2022	0.868083	7.16924	0.681465	1.3628	-0.010116	3.3673	0.00881221	0.193797	0.464543	0	4	71.69		314.892	0	0	0		0.506082	K
1477	560	2023	0.874473	6.64841	0.704829	1.2034	-0.026186	3.4012	0.00847454	0.207423	0.437393	0	4	73.14		290.599	0	0	0	0.693147	0.366299	K
1478	561	2012	1.60081	2.44398	0.428241	0.3515	0.021082	2.94444	0.103508	-0.080048	0.592221	0	3.25	69.81	97.0218	124.336	1	1	0	1.38629	2.56242	C3
1479	561	2013	2.4922	1.13897	0.405321	0.3453	0.018301	2.99573	0.0925345	0.129579	0.576179	0	4	72.71	115.79	106.233	1	1	0	1.09861	4.4096	C3
1480	561	2014	3.1776	1.23635	0.45517	0.3791	0.024042	3.04452	0.0776727	0.052673	0.59536	0	4	71.72	121.123	95.4868	1	1	0		4.91044	C3
1481	561	2015	4.22117	1.81287	0.503268	0.4032	0.044752	3.09104	0.0602553	0.146892	0.610187	0	4	72.09	90.5008	92.1142	1	1	0	1.09861	5.77899	C3
1482	561	2016	3.59624	3.64833	0.457936	0.4157	0.046336	3.13549	0.0805335	-0.026039	0.616073	0	4	72.55	68.5276	129.314	1	1	0	1.79176	5.5444	C3
1483	561	2017	2.331	3.63874	0.495297	0.3827	0.034973	3.17805	0.114557	0.169177	0.58951	0	4	72.18	58.0196	206.639	1	1	0	1.94591	3.43448	C3
1484	561	2018	1.63843	4.6047	0.483476	0.3383	0.034898	3.21888	0.0960776	0.063212	0.56349	0	3.75	70.09	34.2056	277.813	1	1	0	1.79176	2.69222	C3
1485	561	2019	1.85292	7.91874	0.496983	0.3428	0.031682	3.2581	0.076111	0.158324	0.574546	0	4	70.35	45.4109	363.359	1	1	0	1.09861	2.88678	C3
1486	561	2020	1.72902	7.47856	0.522123	0.3816	0.0323	3.29584	0.0769033	0.052703	0.580694	0	3.25	67.56	39.3121	390.388	1	1	0	0.693147	2.54327	C3
1487	561	2021	1.8277	5.08895	0.527199	0.3824	0.030624	3.3322	0.145434	0.016521	0.546497	0	3.75	72.37	44.4046	280.297	1	1	0		2.61318	C3
1488	561	2022	1.82129	7.16924	0.550854	0.4764	0.024485	3.3673	0.144399	-0.039489	0.513538	0	4	74.63	54.7025	314.892	1	1	0	1.09861	2.48188	C3
1489	561	2023	1.70354	6.64841	0.528006	0.4738	0.01458	3.4012	0.134848	-0.078669	0.494686	0	4	72.95	80.7658	290.599	1	1	0	1.38629	2.44911	C3
1490	564	2012	1.03701	2.44398	0.67882	0.4212	0.01428	2.94444	0.237849	0.154681	0.56709	0	5	75.45	33.2573	124.336	0	0	0	2.07944	0.932011	F
1491	564	2013	1.04797	1.13897	0.746669	0.581	0.00974	2.99573	0.251836	0.142442	0.5498	0	4.5	73.75	34.1435	106.233	0	0	0	1.60944	0.833329	F
1492	564	2014	1.10075	1.23635	0.765431	0.069	0.008573	3.04452	0.232822	0.091421	0.4112	0	4	70.69	46.1323	95.4868	0	0	0	0.693147	0.791827	F
1493	564	2015	1.54806	1.81287	0.74073	0.5598	-0.03818	3.09104	0.313278	0.053997	0.648821	0	4	73.72		92.1142	0	0	0	1.38629	1.57862	F
1494	564	2016	1.03781	3.64833	0.361606	1.6636	0.020602	3.13549	0.0864754	0.373339	0.620972	0	4.75	76.92	68.628	129.314	0	0	0	0.693147	0.75309	F
1495	564	2020	0.926069	7.47856	0.449683	1.4961	-0.092652	3.29584	0.0791077	0.008061	0.643873	0	3.25	66.75		390.388	0	0	0		-0.012752	F
1496	565	2012	1.77903	2.44398	0.446647	0.0868	0.056664	2.94444	0.220015	0.125375	0.4171	0	4.75	71.79	24.2134	124.336	1	1	0		3.07462	C2
1497	565	2013	1.76113	1.13897	0.383621	0.0587	0.036328	2.99573	0.236302	0.02618	0.408604	0	4.25	75.93	36.4215	106.233	1	1	0	0.693147	3.46558	C2
1498	565	2014	2.73647	1.23635	0.331116	0.0984	0.046302	3.04452	0.249431	0.087546	0.437193	0	4.25	72.15	51.4241	95.4868	1	1	0	0.693147	5.81585	C2
1499	565	2015	6.38163	1.81287	0.26697	0.038	0.143772	3.09104	0.220506	0.053142	0.428122	0	4	74.96	44.8667	92.1142	1	1	0	0.693147	15.4857	C2
1500	565	2016	4.35902	3.64833	0.262776	0.0466	0.186741	3.13549	0.182285	0.259659	0.446046	0	4	74.23	24.4268	129.314	1	1	0	0.693147	12.6294	C2
1501	565	2017	2.30776	3.63874	0.334427	0.0572	0.055877	3.17805	0.159798	0.123547	0.405987	0	3.5	62.85	38.2147	206.639	1	1	0	0.693147	6.82268	C2
1502	565	2018	1.52307	4.6047	0.265447	0.0543	0.029753	3.21888	0.149688	0.054498	0.405506	0	2.25	69.22	40.8456	277.813	1	1	0		4.34275	C2
1503	565	2019	1.78202	7.91874	0.263261	0.0547	0.043163	3.2581	0.134762	0.032403	0.407892	0	2	61.78	36.0064	363.359	1	1	0		4.88176	C2
1504	565	2020	1.54103	7.47856	0.247254	0.057	0.035221	3.29584	0.121769	0.113579	0.406662	0	3.25	71.8	37.3169	390.388	1	1	0		4.47089	C2
1505	565	2021	2.01324	5.08895	0.213528	0.0713	0.044605	3.3322	0.176133	-0.018876	0.40734	0	3.25	66.92	40.58	280.297	1	1	0		6.44956	C2
1506	565	2022	1.77382	7.16924	0.193172	0.0483	0.032603	3.3673	0.172309	0.093252	0.418694	0	3	67.79	48.5303	314.892	1	1	0		6.2946	C2
1507	565	2023	1.97184	6.64841	0.194375	0.0671	-0.022107	3.4012	0.173299	-0.007335	0.44096	0	3.75	72.56		290.599	1	1	0		6.69344	C2
1508	566	2012	2.19128	2.44398	0.460584	0.8344	0.0331	2.94444	0.124822	0.002417	0.560707	0	3	69.08	62.329	124.336	0	1	1	1.09861	3.19648	C2
1509	566	2013	2.0866	1.13897	0.542144	0.8704	0.032654	2.99573	0.140048	0.115279	0.535878	0	3.5	70.27	54.3981	106.233	0	1	1	0.693147	2.37364	C2
1510	566	2014	2.57823	1.23635	0.529454	0.6842	0.047755	3.04452	0.166256	0.00783	0.475661	0	3	68.88	44.1749	95.4868	0	1	1	2.07944	3.34348	C2
1511	566	2015	4.46376	1.81287	0.480438	0.4563	0.046214	3.09104	0.184527	0.066007	0.528386	0	3.75	71.6	107.196	92.1142	0	1	1	2.07944	5.90706	C2
1512	566	2016	1.8743	3.64833	0.413974	0.3735	0.021993	3.13549	0.105655	-0.005608	0.559313	0	4	71.37	106.571	129.314	0	1	1	1.94591	2.71927	C2
1513	566	2018	1.16096	4.6047	0.533162	1.0004	0.009798	3.21888	0.131418	-0.092696	0.552594	0	2.25	56.11	66.8587	277.813	0	1	1	1.60944	1.22819	C2
1514	566	2019	1.28074	7.91874	0.57032	1.6972	-0.018438	3.2581	0.123596	-0.033586	0.503226	0	1	59.34		363.359	0	1	1	0.693147	1.13806	C2
1515	566	2020	1.73249	7.47856	0.613627	1.1651	-0.062173	3.29584	0.187935	-0.01885	0.491539	0	1.25	57.12		390.388	1	1	1		1.06922	C2
1516	566	2021	1.47545	5.08895	0.714827	1.1035	-0.171401	3.3322	0.214838	0.017618	0.469982	0	2	63.9		280.297	1	1	1		-0.163685	C2
1517	566	2022	1.39058	7.16924	0.682683	1.0795	0.000302	3.3673	0.217388	0.025835	0.464642	0	2.75	67.36	704.401	314.892	1	1	1		0.280672	C2
1518	566	2023	1.44695	6.64841	0.701303	0.979	-0.018375	3.4012	0.203167	0.020315	0.434933	0	3	67.79		290.599		1	1		0.246597	C2
1519	567	2012	5.06979	2.44398	0.136634	0.506	-0.062412	2.94444	0.0276661	-0.48277	0.3453	0	4	72.96		124.336	0	0	1		22.1936	K
1520	567	2013	3.89794	1.13897	0.154042	0.5423	0.009422	2.99573	0.0200846	-0.602335	0.38603	0	3.25	67.84	496.443	106.233	0	0	1		14.5105	K
1521	567	2014	5.58691	1.23635	0.247274	0.5051	0.016784	3.04452	0.016537	-0.490419	0.365394	0	2.75	64.99	341.67	95.4868	0	0	1		13.1735	K
1522	567	2015	17.7288	1.81287	0.055986	0.6631	0.085301	3.09104	0.0261895	0.132159	0.448047	0	3.5	74.61	188.767	92.1142	0	0	1	1.79176	247.385	K
1523	567	2016	5.24309	3.64833	0.829037	0.5678	0.003946	3.13549	0.00487256	-0.612289	0.4694	0	4.5	76	1761.74	129.314	0	0	1	2.19722	3.17011	K
1524	567	2017	1.9244	3.63874	0.90646	0.5329	0.030108	3.17805	0.00190967	-0.589503	0.387206	0	5	76.37	49.5275	206.639	0	0	1	0.693147	1.12346	K
1525	568	2012	3.54864	2.44398	0.372576	1.6496	0.231876	2.94444	0.0640751	0.864918	0.78233	0	5	76.89	10.8967	124.336	1	1	0	3.7612	8.37228	C1
1526	568	2013	2.27992	1.13897	0.225484	1.6321	0.239819	2.99573	0.0809158	0.27567	0.687566	0	5	79.21	7.98339	106.233	1	1	0	3.43399	8.85628	C1
1527	568	2014	2.42653	1.23635	0.256437	1.1707	0.072094	3.04452	0.0824924	0.403781	0.652182	0	5	79.73	29.3074	95.4868	1	1	0	3.2581	7.17624	C1
1528	568	2015	3.09816	1.81287	0.213882	1.2176	0.117691	3.09104	0.0842478	0.049313	0.689614	0	5	77.56	24.5234	92.1142	1	1	0	3.73767	10.5468	C1
1529	568	2016	3.56966	3.64833	0.186441	1.0889	0.145075	3.13549	0.0862063	0.977919	0.733687	0	4.25	73.12	23.7341	129.314	1	1	0	3.61092	13.6247	C1
1530	568	2017	4.94127	3.63874	0.224905	1.1445	0.154325	3.17805	0.0571932	1.05638	0.754387	0	5.5	80.16	37.1533	206.639	1	1	0	3.80666	14.8843	C1
1531	568	2018	2.87119	4.6047	0.242457	1.2398	0.165742	3.21888	0.0455505	0.866176	0.772671	0	6	81.44	16.9655	277.813	1	1	0	3.93183	8.98133	C1
1532	568	2019	4.70226	7.91874	0.323833	1.211	0.180194	3.2581	0.0525196	0.652248	0.787325	0	6	80.65	27.3499	363.359	1	1	0	3.95124	10.4021	C1
1533	568	2020	9.79748	7.47856	0.337835	1.2141	0.18641	3.29584	0.196723	0.463946	0.795355	0	6	82.66	55.5958	390.388	1	1	0	4.07754	19.1352	C1
1534	568	2021	8.95152	5.08895	0.348852	1.2659	0.202945	3.3322	0.187206	0.572351	0.837185	0	5.25	77.17	46.8495	280.297	1	1	0	3.98898	17.2299	C1
1535	568	2022	6.72735	7.16924	0.331936	1.2897	0.220103	3.3673	0.172349	0.514307	0.844245	0	5	77.43	31.7097	314.892	1	1	0	3.66356	14.2182	C1
1536	568	2023	4.49862	6.64841	0.343833	1.2866	0.189451	3.4012	0.136082	0.54861	0.831189	0	5.5	80.36	19.8744	290.599	1	1	0	3.85015	10.0801	C1
1537	570	2012	1.2756	2.44398	0.402746	0.0443	0.018547	2.94444	0.181629	0.257802	0.307994	0	4	71.75	56.2218	124.336	1	1	1		3.05889	C3
1538	570	2013	1.45102	1.13897	0.399786	0.0829	0.024615	2.99573	0.203615	0.025416	0.3325	0	4	74.55	47.768	106.233	1	1	1		3.46588	C3
1539	570	2014	1.69543	1.23635	0.38324	0.0923	0.021017	3.04452	0.180873	-0.042394	0.3394	0	4	73.02	73.8587	95.4868	1	1	1		3.89508	C3
1540	570	2015	1.98472	1.81287	0.374924	0.0822	0.022654	3.09104	0.171576	0.105483	0.335845	0	4	73.28	84.5729	92.1142	1	1	1		4.57702	C3
1541	570	2016	1.61566	3.64833	0.371122	0.1673	0.018317	3.13549	0.148644	0.076687	0.379427	0	4.75	75.41	85.4616	129.314	1	1	1	1.09861	3.67522	C3
1542	570	2017	1.13533	3.63874	0.391518	0.048	0.012629	3.17805	0.150351	-0.085247	0.315299	0	4.25	73.1	66.5713	206.639	1	1	1		2.62188	C3
1543	570	2018	0.938393	4.6047	0.417794	0.0477	0.017211	3.21888	0.144231	0.186708	0.312821	0	4	74.12	33.5632	277.813	1	1	1		2.24483	C3
1544	570	2019	1.01759	7.91874	0.389327	0.0523	0.007107	3.2581	0.131197	-0.014314	0.310453	0	4	73.72	103.133	363.359	1	1	1		2.48905	C3
1545	570	2020	1.07476	7.47856	0.419966	0.0923	0.014054	3.29584	0.114897	0.166841	0.343118	0	4	70.65	60.3296	390.388	1	1	1		2.44214	C3
1546	570	2021	1.05613	5.08895	0.362813	0.1587	0.023358	3.3322	0.0828979	-0.155585	0.38876	0	3.75	73.18	40.1071	280.297	1	1	1		2.40243	C3
1547	570	2022	0.918919	7.16924	0.356784	0.0611	0.015724	3.3673	0.13796	0.201308	0.34148	0	4	73.7	42.4772	314.892	1	1	1		2.06949	C3
1548	570	2023	0.992537	6.64841	0.327427	0.048	0.022103	3.4012	0.130945	0.077257	0.331978	0	4	73.81	35.4389	290.599	1	1	1		2.53414	C3
1549	571	2012	1.49913	2.44398	0.218432	0.7262	0.038986	2.94444	0.172806	0.14579	0.203405	0	4	73.66	34.4588	124.336	0	0	1		4.49489	B
1550	571	2013	1.15049	1.13897	0.305101	0.7303	0.052231	2.99573	0.158052	-0.08083	0.198339	0	4	71.03	17.5369	106.233	0	0	1		2.42694	B
1551	571	2014	1.26026	1.23635	0.354891	1.0646	0.024728	3.04452	0.136154	-0.292148	0.226805	0	4	73.71	43.2157	95.4868	0	0	1	1.09861	1.90922	B
1552	571	2015	1.71604	1.81287	0.410649	1.1146	0.007501	3.09104	0.133414	-0.076883	0.2379	0	3.75	72.25	192.345	92.1142	0	0	1	1.38629	2.14195	B
1553	571	2016	1.59865	3.64833	0.420125	1.3203	6.2e-05	3.13549	0.314109	0.052548	0.257142	0	3.5	64.78	1761.74	129.314		0	1	0.693147	2.07622	B
1554	571	2017	1.28739	3.63874	0.442046	1.354	0.00879	3.17805	0.31766	0.077249	0.255145	0	2.25	62.72	98.3263	206.639		0	1	1.60944	1.68396	S
1555	571	2018	1.21197	4.6047	0.554102	1.1074	-0.225844	3.21888	0.374043	-0.136864	0.197494	0	1.75	56.11		277.813		0	1		0.189598	S
1556	571	2023	1.45775	6.64841	0.611779	1.3532	-0.002009	3.4012	0.394989	0.165469	0.33899	0	1.75	64.37		290.599		0	1		0.626166	S
1557	572	2012	0.917212	2.44398	0.300822	0.809	0.031812	2.94444	0.233209	-0.028251	0.622799	0	3	62.77	11.8273	124.336	0	1	1	0.693147	1.90752	C3
1558	572	2013	0.88807	1.13897	0.316922	0.809	0.042345	2.99573	0.239077	0.012871	0.648776	0	2.25	66.39	11.1334	106.233	0	1	1	2.30259	2.05774	C3
1559	572	2014	0.978179	1.23635	0.39661	0.7347	0.017796	3.04452	0.205562	0.125059	0.612534	0	3	67.34	32.2585	95.4868	0	1	1	1.60944	1.86483	C3
1560	572	2015	1.0468	1.81287	0.44184	0.6389	0.006089	3.09104	0.179364	0.100492	0.53978	0	3	67.1	103.188	92.1142	0	1	1	1.09861	1.71352	C3
1561	572	2016	0.955363	3.64833	0.470243	0.617	0.000729	3.13549	0.171276	0.043633	0.545868	0	3	65.17	679.809	129.314	0	1	1		1.43294	C3
1562	572	2017	0.953515	3.63874	0.476495	0.6215	-0.083272	3.17805	0.160943	-0.224885	0.535676	0	3	66.57		206.639	0	1	1		0.962737	C3
1563	572	2018	0.819361	4.6047	0.495849	0.5938	-0.166843	3.21888	0.266701	0.074049	0.510312	0	2.25	64.38		277.813	0	1	1		-0.155212	C3
1564	572	2021	1.61666	5.08895	0.445324	0.401	0.015497	3.3322	0.271651	0.03869	0.3863	0	3.75	73.42	71.2981	280.297	0	1	1		1.51282	C3
1565	572	2022	1.77713	7.16924	0.527607	0.3413	-0.217198	3.3673	0.282946	0.072549	0.383855	0	4	74.34		314.892	0	1	1		0.404158	C3
1566	572	2023	1.7191	6.64841	0.622969	0.3844	-0.029166	3.4012	0.216643	0.194812	0.387744	0	4	72.29		290.599	0	1	1		0.603302	C3
1567	573	2012	1.46235	2.44398	0.423265	0.2869	0.024554	2.94444	0.0423602	0.011774	0.216691	0	4.75	74.04	43.0692	124.336	0	0	1		2.32681	K
1568	573	2013	1.55465	1.13897	0.450208	0.2536	0.039253	2.99573	0.0335662	-0.03492	0.206142	0	3.75	69.69	29.8034	106.233	0	0	1		2.49673	K
1569	573	2014	1.4378	1.23635	0.513962	0.2536	0.001921	3.04452	0.0286114	0.02239	0.212021	0	3.75	74.65	511.62	95.4868	0	0	1		1.87488	K
1570	573	2015	2.16357	1.81287	0.52116	0.1895	-0.030373	3.09104	0.0253624	0.076643	0.18785	0	3.5	65.75		92.1142	0	0	1		2.31446	K
1571	573	2016	2.7963	3.64833	0.377309	0.2173	0.064723	3.13549	0.0204718	0.439087	0.201374	0	2.75	68.38	34.7196	129.314	0	0	1	0.693147	5.2783	K
1572	573	2017	1.41542	3.63874	0.415724	0.3746	0.011097	3.17805	0.0424508	-0.136234	0.216789	0	4.25	75.89	95.3699	206.639	0	0	1		2.44625	K
1573	573	2018	1.07536	4.6047	0.507999	0.2863	0.012398	3.21888	0.0429628	0.294071	0.223606	0	5	77.38	49.8275	277.813	0	0	1		1.53944	K
1574	573	2019	1.09065	7.91874	0.40997	0.2887	0.017334	3.2581	0.0458622	-0.197526	0.223027	0	4	71.18	36.1289	363.359	0	0	1		2.1721	K
1575	573	2020	1.07365	7.47856	0.493365	0.4441	-0.039844	3.29584	0.038401	0.193781	0.2297	0	4	70.15		390.388	0	0	1		1.26695	K
1576	573	2021	1.14052	5.08895	0.332344	0.5033	0.048494	3.3322	0.0346635	0.100797	0.232489	0	4	72.69	14.903	280.297	0	0	1		2.78377	K
1577	573	2022	1.41602	7.16924	0.357661	0.2817	0.013522	3.3673	0.0320168	-0.068605	0.238012	0	4	73.02	79.3459	314.892	0	0	1		2.71941	K
1578	573	2023	1.20173	6.64841	0.288792	0.3694	0.02501	3.4012	0.0260264	-0.373716	0.249898	0	4	72.17	35.0703	290.599	0	0	1		2.8944	K
1579	576	2013	2.25475	1.13897	0.310645	0.1304	0.030006	2.99573	0.074203	-0.133881	0.4697	0	3	69.17	117.62	106.233	0	1	1		3.53758	C2
1580	576	2014	2.7183	1.23635	0.294006	0.2893	0.006823	3.04452	0.433456	-0.081601	0.4604	0	3.25	71.11	535.122	95.4868	0	1	1		4.60516	C2
1581	576	2015	3.15351	1.81287	0.384404	0.3025	0.10386	3.09104	0.331383	-0.116405	0.467552	0	4	72.58	48.9553	92.1142	0	1	1		4.93547	C2
1582	576	2016	4.48036	3.64833	0.170435	0.3138	0.057937	3.13549	0.405405	0.002472	0.49403	0	4	71.11	67.4723	129.314	0	1	1		16.13	C2
1583	576	2017	6.27407	3.63874	0.15271	0.2951	-0.168959	3.17805	0.223449	-0.023364	0.578923	0	2.75	63.31		206.639	0	1	1		23.4063	C2
1584	576	2018	1.88906	4.6047	0.311863	0.1309	0.074837	3.21888	0.0417574	0.932493	0.483165	0	2.25	65.42	24.6978	277.813	0	1	1		3.56697	C2
1585	576	2019	2.35567	7.91874	0.277351	0.1817	0.066496	3.2581	0.0379506	-0.006871	0.474565	0	2.5	65.02	31.1774	363.359	0	1	1		5.18401	C2
1586	576	2020	2.47089	7.47856	0.106346	0.1935	0.281796	3.29584	0.0164973	-0.000507	0.461088	0	2.75	66.68	6.80335	390.388	0	1	1	1.09861	15.8699	C3
1587	576	2021	2.99805	5.08895	0.120657	0.1203	0.020723	3.3322	0.0211786	0.55939	0.421427	0	3	69.55	139.78	280.297	0	1	1	1.60944	15.3652	C3
1588	576	2022	2.30995	7.16924	0.108491	0.1281	0.061479	3.3673	0.0287892	-0.240413	0.42442	0	3.25	68.47	37.9097	314.892	0	1	1		13.3796	C3
1589	581	2012	1.76717	2.44398	0.189489	1.012	0.098417	2.70805	0.127063	0.497782	0.66197	0	4	74.82	23.2235	124.336	1	1	1	3.43399	6.52184	C3
1590	581	2013	2.13825	1.13897	0.235316	0.9345	0.095672	2.77259	0.112514	0.310915	0.631074	0	5	78.27	27.222	106.233	1	1	1	3.3322	6.40541	C3
1591	581	2014	1.85727	1.23635	0.222622	0.9455	0.115306	2.83321	0.0931592	0.282416	0.54589	0	4.5	73.61	17.2251	95.4868	1	1	1	3.3673	6.05383	C3
1592	581	2015	1.72468	1.81287	0.222287	1.0361	0.102857	2.89037	0.147772	0.161412	0.501742	0	4.75	77.47	16.0885	92.1142	1	1	1	2.3979	6.07798	C3
1593	581	2016	1.47605	3.64833	0.223899	1.0346	0.104708	2.94444	0.141791	0.143375	0.549709	0	5	75.56	13.1175	129.314	1	1	1	2.3979	5.37995	C3
1594	581	2017	1.3526	3.63874	0.241196	0.9308	0.141204	2.99573	0.127768	0.219028	0.478755	0	5.25	80.2	9.1473	206.639	1	1	1	2.99573	5.05938	C3
1595	581	2018	1.0177	4.6047	0.212524	1.1172	0.119947	3.04452	0.129589	0.187641	0.512405	0	5.25	77.43	7.22463	277.813	1	1	1	3.3322	4.4671	C3
1596	581	2019	1.02169	7.91874	0.270206	1.1405	0.102685	3.09104	0.118755	0.192174	0.530086	0	5.25	79.39	8.34681	363.359	1	1	1	2.89037	3.57853	C3
1597	581	2020	1.09774	7.47856	0.312834	1.1607	0.110029	3.13549	0.105381	0.104034	0.515538	0	5	77.33	8.28897	390.388	1	1	1	3.13549	3.52972	C3
1598	581	2021	1.00529	5.08895	0.286304	0.9343	0.095781	3.17805	0.104831	0.075791	0.440995	0	4.25	74	8.20066	280.297	1	1	1	2.3979	3.52932	C3
1599	581	2022	0.944829	7.16924	0.353824	0.9145	0.006759	3.21888	0.132146	-0.284575	0.434074	0	4	74.1	93.6523	314.892	1	1	1	1.79176	2.41515	C3
1600	581	2023	0.794635	6.64841	0.28143	0.8743	0.067591	3.2581	0.141361	0.180724	0.458088	0	4	72.26	7.8941	290.599	1	1	1	0.693147	2.82486	C3
1601	582	2012	1.6068	2.44398	0.721864	0.1721	0.034133	2.89037	0.372369	0.161937	0.468437	0	1.75	61.01	31.9721	124.336	1	0	0	1.09861	2.31842	G
1602	582	2013	1.10956	1.13897	0.549908	0.4675	0.069058	2.94444	0.69621	0.31524	0.906949	0	2	64.76	15.8959	106.233	1	0	0	0.693147	1.24602	G
1603	582	2014	1.2377	1.23635	0.585073	0.469	0.070877	2.99573	0.706395	0.244874	0.904222	0	3.5	70.14	25.5961	95.4868	1	0	0		1.24256	G
1604	582	2015	1.17498	1.81287	0.437003	0.5513	0.035765	3.04452	0.63211	0.090742	0.889568	0	2.5	62.01	52.6196	92.1142	1	0	0	1.38629	1.01333	G
1605	582	2016	1.13461	3.64833	0.397495	0.552	0.039011	3.09104	0.639456	0.214493	0.873965	0	2.75	67.84	31.5888	129.314	1	0	0	1.38629	1.09622	G
1606	582	2017	1.06415	3.63874	0.385631	0.5382	0.046933	3.13549	0.628629	0.26559	0.861819	0	3	65.81	19.98	206.639	1	0	0	0.693147	1.05281	G
1607	582	2018	1.01001	4.6047	0.389903	0.7364	0.043353	3.17805	0.608925	0.315078	0.896833	0	2	62.67	16.1836	277.813	1	0	0		0.904729	G
1608	582	2019	1.07867	7.91874	0.409545	0.709	0.060183	3.21888	0.655395	0.220098	0.888061	0	2.25	61.51	13.6734	363.359	1	0	0	1.09861	1.18006	G
1609	582	2020	1.20476	7.47856	0.380234	0.2534	0.062758	3.2581	0.594574	0.315863	0.851788	0	2.75	66.56	14.5605	390.388	1	0	0	1.09861	1.95995	G
1610	582	2021	0.998032	5.08895	0.508957	0.2391	0.047805	3.29584	0.462873	0.136522	0.834613	0	3.75	74.46	11.3981	280.297	1	0	0	1.38629	1.13045	G
1611	582	2022	0.947879	7.16924	0.48995	0.2196	0.040607	3.3322	0.56731	0.184765	0.798055	0	4.75	77.58	11.3882	314.892	1	0	0		1.03283	G
1612	582	2023	0.94026	6.64841	0.525385	0.2207	0.039025	3.3673	0.632605	0.13497	0.807709	0	5	76.27	10.6909	290.599		0	0	1.38629	0.946471	G
1613	584	2012	1.24847	2.44398	0.507186	0.2802	0.00877	2.89037	0.365036	-0.038554	0.440529	0	4	71.14	84.9988	124.336	0	1	0		1.58468	C2
1614	584	2013	1.48469	1.13897	0.373958	0.1648	0.113127	2.94444	0.340995	0.188842	0.339378	0	3.25	68.5	9.65769	106.233	0	1	0		3.65132	C2
1615	584	2015	2.86855	1.81287	0.296732	0.1255	0.004211	3.04452	0.28514	0.176178	0.346518	0	1.75	63.62	561.773	92.1142	0	1	1		6.36132	C2
1616	584	2017	2.99313	3.63874	0.54165	0.9581	0.038992	3.13549	0.108991	0.298945	0.381044	0	2	62.08	78.2946	206.639	0	1	1	1.60944	3.64254	C2
1617	584	2018	1.44559	4.6047	0.599849	1.2371	0.029217	3.17805	0.0254009	0.08709	0.431401	0	2.75	67.25	32.2704	277.813	0	1	1	0.693147	1.69079	C2
1618	584	2019	1.42637	7.91874	0.588664	1.1263	0.010395	3.21888	0.0230885	-0.060573	0.378829	0	2.25	62.92	81.9597	363.359	0	1	1	0.693147	1.49679	C3
1619	584	2020	1.29601	7.47856	0.491645	1.1614	0.001662	3.2581	0.0192079	0.000371	0.355376	0	2.75	69.31	559.094	390.388	0	1	1	0.693147	1.49457	C3
1620	584	2021	1.53145	5.08895	0.592782	1.026	-0.123433	3.29584	0.0320197	-0.015694	0.296433	0	3	69.73		280.297	0	1	1		0.827726	C3
1621	584	2022	1.89229	7.16924	0.766192	0.956	-0.175525	3.3322	0.0674436	-0.018355	0.284224	0	3	68.33		314.892	0	1	1		0.352059	C3
1622	586	2012	2.34654	2.44398	0.582026	0.4985	0.016583	2.89037	0.091405	0.085925	0.3248	0	3	66.11	105.926	124.336	0	1	0		2.86733	C3
1623	586	2013	2.9161	1.13897	0.536989	0.6422	0.033739	2.94444	0.0844487	0.054245	0.375417	0	3	69.18	68.7816	106.233	0	1	0		3.93603	C3
1624	586	2016	7.99756	3.64833	0.527149	0.8385	0.007013	3.09104	0.0594531	-0.012025	0.405582	0	3.25	66.51	1086.05	129.314	0	1	0	0.693147	9.74057	C3
1625	586	2017	6.71756	3.63874	0.531551	1.0019	0.001702	3.13549	0.0661686	-0.096163	0.477445	0	3	68.61	1087.41	206.639	0	1	0		8.07352	C3
1626	586	2018	4.2983	4.6047	0.564357	0.9275	-0.00322	3.17805	0.0751162	-0.012438	0.42292	0	3.25	69.2		277.813	0	1	0		5.02064	C3
1627	586	2019	3.71116	7.91874	0.570667	0.9845	0.009576	3.21888	0.0736135	-0.042696	0.4162	0	2.25	60.77	334.858	363.359	0	1	0		4.40939	C3
1628	586	2020	3.30478	7.47856	0.443661	1.1949	0.040822	3.2581	0.0896903	0.002778	0.45685	0	1.5	57.5	61.6511	390.388	0	1	0		5.61572	C3
1629	586	2021	3.76462	5.08895	0.415471	1.0837	0.055806	3.29584	0.103987	-0.029506	0.426076	0	3.25	72.11	61.4664	280.297	0	1	0		6.56411	C3
1630	586	2022	3.29533	7.16924	0.426107	1.0957	0.035799	3.3322	0.103673	0.090862	0.433304	0	4	71.78	83.3597	314.892	0	1	0		5.66011	C3
1631	586	2023	4.61803	6.64841	0.410367	1.7824	0.036332	3.3673	0.0966825	0.009824	0.424095	0	4	72.68	117.861	290.599	0	1	0		7.86795	C3
1632	589	2012	1.01362	2.44398	0.66665	0.0878	0.018619	2.83321	0.315678	0.229196	0.369615	0	3.25	68.45	18.1929	124.336	1	1	0	1.60944	1.76454	C2
1633	589	2013	1.01897	1.13897	0.685134	0.0293	0.024373	2.89037	0.267926	0.03289	0.342424	0	3.75	72.7	14.4978	106.233	1	1	0	1.60944	1.51016	C2
1634	589	2014	1.09208	1.23635	0.612106	1.006	0.019302	2.94444	0.316773	0.174343	0.59829	0	4	70.78	31.1148	95.4868	1	1	0		1.25564	C2
1635	589	2015	1.18314	1.81287	0.688149	0.0746	-0.02473	2.99573	0.308407	0.084874	0.260542	0	3.25	68.24		92.1142	1	1	0	0.693147	0.978381	C2
1636	589	2016	1.09683	3.64833	0.656792	0.0794	0.001367	3.04452	0.362628	0.030593	0.272395	0	3	68.77	313.538	129.314	1	1	0		1.12187	C2
1637	589	2017	1.02901	3.63874	0.656262	0.0825	-0.022011	3.09104	0.382227	0.034223	0.271089	0	2.25	64.28		206.639	1	1	0		1.00252	C2
1638	589	2018	0.922015	4.6047	0.674157	0.0869	0.008731	3.13549	0.363738	0.109092	0.269986	0	2.75	66.52	29.4625	277.813	1	1	0		0.928566	C2
1639	589	2019	0.989553	7.91874	0.646081	0.0876	0.012898	3.17805	0.314135	0.252735	0.269704	0	3	67.47	26.6804	363.359	1	1	0		0.995302	C2
1640	589	2020	1.0309	7.47856	0.576066	0.0914	0.103322	3.21888	0.326738	0.247084	0.290266	0	3	68.54	4.60982	390.388	1	1	0	1.09861	1.63894	C2
1641	589	2021	0.995813	5.08895	0.538593	0.214	0.030321	3.2581	0.358743	0.042128	0.377159	0	3.75	73.97	15.9042	280.297	1	1	0	1.09861	1.36419	C2
1642	589	2022	0.938464	7.16924	0.588761	0.1491	0.030144	3.29584	0.33956	-0.013705	0.367086	0	4.25	74.05	12.7347	314.892	1	1	0		1.3341	C2
1643	589	2023	1.01223	6.64841	0.595795	0.3574	0.050214	3.3322	0.350487	0.200627	0.556124	0	4	72.96	8.7753	290.599	1	1	0	1.38629	1.39125	C2
1644	590	2012	3.57384	2.44398	0.320214	1.3158	0.210653	2.83321	0.232939	0.084638	0.440313	0	3	67.57	16.6517	124.336	1	1	0	1.38629	7.99009	C2
1645	590	2013	6.16041	1.13897	0.512252	1.3094	-0.157674	2.89037	0.221352	0.016213	0.513281	0	1.75	60.35		106.233	1	1	0	1.38629	5.81701	C2
1646	590	2016	7.537	3.64833	0.581474	1.2972	0.082272	3.04452	0.226158	-0.086893	0.571059	0	2.5	66.9	87.5797	129.314	1	1	0	0.693147	7.83476	C2
1647	590	2017	4.37104	3.63874	0.332371	0.7683	0.013169	3.09104	0.184655	-0.271314	0.548285	0	3.5	71.1	377.847	206.639	1	1	0		8.00895	C2
1648	590	2018	2.41585	4.6047	0.290081	0.7059	-0.045175	3.13549	0.186744	0.002482	0.53813	0	3.75	69.81		277.813	1	1	0		4.64766	C2
1649	590	2019	3.46819	7.91874	0.265232	0.6936	0.051033	3.17805	0.169376	0.12659	0.50403	0	3.75	71.39	67.4816	363.359	1	1	0		8.02183	C2
1650	590	2020	2.55273	7.47856	0.277164	0.6678	0.026134	3.21888	0.162851	0.218204	0.470282	0	4	72.11	89.3707	390.388	0	1	0		5.67005	C2
1651	590	2021	2.73894	5.08895	0.294996	0.7321	0.038106	3.2581	0.236086	0.094584	0.498318	0	4	72.4	66.7641	280.297	1	1	0		5.8088	C2
1652	590	2022	2.23231	7.16924	0.397907	0.61	0.017027	3.29584	0.228794	0.145309	0.484197	0	4	72.74	117.808	314.892	1	1	0		3.36449	C2
1653	590	2023	2.23088	6.64841	0.367397	0.6137	0.021474	3.3322	0.229937	-0.066253	0.517604	0	4	72.81	86.2051	290.599	1	1	0		3.80068	C2
1654	591	2012	1.4086	2.44398	0.817919	0.0409	0.006771	2.83321	0.136552	0.082985	0.507217	0	3.75	72.47	90.7479	124.336	1	0	0	0.693147	2.03628	F
1655	591	2013	1.53425	1.13897	0.823249	0.0552	0.00664	2.89037	0.144388	-0.007463	0.51451	0	3.25	68.46	111.41	106.233	1	0	0		2.0201	F
1656	591	2014	2.0376	1.23635	0.856287	0.6552	-0.001311	2.94444	0.137093	0.004482	0.420836	0	3	67.61		95.4868	1	0	0		2.23525	F
1657	591	2016	1.04159	3.64833	0.612976	0.3818	0.025849	3.04452	0.583355	0.078184	0.630637	0	3.25	67.32	27.3125	129.314	1	0	0	2.19722	0.56858	D
1658	591	2017	1.09942	3.63874	0.611733	0.378	0.026441	3.09104	0.634853	0.088755	0.610812	0	3.5	70.86	21.4044	206.639	1	0	0	2.3979	0.801186	D
1659	591	2018	0.921342	4.6047	0.623772	0.3751	0.026012	3.13549	0.671606	0.089836	0.588529	0	4	72.17	10.4058	277.813	1	0	0	2.19722	0.628012	D
1660	591	2019	0.955488	7.91874	0.640408	0.3751	0.025263	3.17805	0.679223	0.080459	0.549533	0	3.25	69.25	12.1572	363.359	1	0	0	0.693147	0.678845	D
1661	591	2020	1.13316	7.47856	0.638227	0.316	0.026614	3.21888	0.666991	0.086573	0.466421	0	3.25	66.9	21.4461	390.388	1	0	0		0.986385	D
1662	591	2021	1.31977	5.08895	0.625136	0.2801	0.029535	3.2581	0.626335	0.082212	0.453835	0	3.75	71.23	28.8977	280.297	1	0	0	1.38629	1.28502	D
1663	591	2022	1.11276	7.16924	0.530365	0.2643	0.032393	3.29584	0.51778	0.205908	0.489915	0	4	71.11	20.5059	314.892	1	0	0	2.19722	1.36392	D
1664	591	2023	0.976927	6.64841	0.512798	0.3106	0.033709	3.3322	0.507174	0.097299	0.484068	0	4	72.1	13.8109	290.599	1	0	0	1.60944	1.29743	D
1665	592	2012	2.50235	2.44398	0.303001	0.1686	0.009088	2.83321	0.130002	0.138126	0.444939	0	4.25	74.22	244.381	124.336	0	0	1	0.693147	5.17246	A
1666	592	2013	3.99014	1.13897	0.262255	0.2104	0.026713	2.89037	0.144566	-0.136103	0.360936	0	4	70.73	141.059	106.233	0	0	1	1.09861	9.47738	A
1667	592	2014	6.94641	1.23635	0.333412	0.1527	0.038671	2.94444	0.11493	-0.014871	0.371618	0	4.25	79.7	186.793	95.4868	0	0	1	1.60944	12.829	A
1668	592	2015	4.62472	1.81287	0.098014	0.2112	0.014063	2.99573	0.0615054	-0.396349	0.41195	0	5	78.2	461.79	92.1142	0	0	1	1.38629	28.134	A
1669	592	2016	3.27234	3.64833	0.163072	0.193	0.001342	3.04452	0.0536364	-0.070294	0.358542	0	4.25	74.65	1761.74	129.314	0	0	1	0.693147	12.2871	A
1670	592	2018	1.40855	4.6047	0.213906	0.1765	0.007264	3.13549	0.0778488	-0.533967	0.33694	0	6.25	84.3	164.197	277.813	0	0	1		4.27396	A
1671	592	2019	1.472	7.91874	0.158587	0.1839	0.004224	3.17805	0.0818393	0.442715	0.300763	0	6	82.49	310.055	363.359	0	0	1		5.92715	A
1672	592	2020	1.41604	7.47856	0.335763	0.1094	-0.065439	3.21888	0.0655671	-0.088976	0.239656	0	6.25	81.74		390.388	0	0	1		2.475	A
1673	592	2021	1.86123	5.08895	0.400775	0.1187	-0.172011	3.2581	0.0704483	-0.018702	0.215159	0	4.5	72.65		280.297	0	0	1		2.22616	A
1674	592	2022	1.66089	7.16924	0.443709	0.1138	-0.047016	3.29584	0.0732841	0.078686	0.188008	0	4	73.69		314.892	0	0	1		1.86257	A
1675	592	2023	1.65898	6.64841	0.480417	0.1191	-0.034053	3.3322	0.0715844	0.065614	0.18761	0	4	72.89		290.599	0	0	1		1.61843	A
1676	593	2012	2.63851	2.44398	0.464663	0.0977	0.025375	2.83321	0.534036	0.041912	0.2523	0	3.25	66.55	83.9824	124.336	0	0	0		3.71613	F
1677	593	2013	1.90458	1.13897	0.263404	0.0912	0.051	2.89037	0.359065	0.076883	0.244997	0	3	68.53	47.6843	106.233	0	0	0		5.01222	F
1678	593	2014	2.48213	1.23635	0.13501	0.1094	0.020505	2.94444	0.458059	0.134726	0.431371	0	3.25	70.91	121.96	95.4868	0	0	0		10.8618	F
1679	593	2015	4.39148	1.81287	0.177676	0.2321	0.018083	2.99573	0.476133	0.446511	0.652585	0	3.25	68.6	284.616	92.1142	0	0	0	1.60944	14.7594	F
1680	593	2016	2.15736	3.64833	0.300704	0.2858	-0.043589	3.04452	0.271086	-0.290636	0.500987	0	3	67.01		129.314	0	0	0	1.79176	3.44261	F
1681	593	2017	1.95659	3.63874	0.357766	0.2733	0.016221	3.09104	0.255335	0.149517	0.47048	0	2.25	64.52	120.231	206.639	0	0	0	1.09861	3.05289	D
1682	593	2018	1.66222	4.6047	0.432778	0.7011	-0.110957	3.13549	0.31166	0.021203	0.445372	0	3	70.01		277.813	0	0	0		1.62364	D
1683	593	2020	1.57858	7.47856	0.500502	0.44	0.020638	3.21888	0.356524	0.106952	0.4453	0	2.75	69.12	53.725	390.388	0	0	0		1.88563	D
1684	593	2021	1.55282	5.08895	0.489825	0.4159	0.026293	3.2581	0.365586	0.199842	0.4355	0	3	67.07	41.0089	280.297	0	0	0		2.11374	D
1685	593	2022	1.70364	7.16924	0.470794	0.3919	0.0217	3.29584	0.353926	0.168052	0.436025	0	3	69.1	57.1152	314.892	0	0	0		2.39908	D
1686	593	2023	1.81831	6.64841	0.552054	0.3831	-0.107001	3.3322	0.386006	0.218248	0.43913	0	3	68.27		290.599	0	0	0		1.63986	D
1687	595	2013	1.85766	1.13897	0.738589	0.3844	-0.12604	2.89037	0.15919	-0.013641	0.411533	0	3	68.74		106.233	0	1	0		0.471088	C3
1688	595	2014	2.43831	1.23635	0.720412	0.0941	0.01959	2.94444	0.224538	-0.053141	0.3122	0	3	66.97	97.7013	95.4868	0	1	0		1.57304	C3
1689	595	2015	2.90895	1.81287	0.382771	0.0402	-0.121711	2.99573	0.179502	-0.102148	0.553685	0	3.25	72.07		92.1142	0	1	0		3.19015	C3
1690	595	2016	4.98421	3.64833	0.448156	0.0344	-0.070077	3.04452	0.282256	-0.087992	0.5443	0	3.25	66.64		129.314	0	1	0		5.46851	C3
1691	595	2019	2.32761	7.91874	0.749768	0.0367	-0.193267	3.17805	0.285101	0.009417	0.529276	0	2.25	63.72		363.359	0	1	0		-0.201139	C3
1692	595	2021	3.0672	5.08895	0.403466	0.9137	-0.119975	3.2581	0.280025	-0.088668	0.666617	0	2.75	69.56		280.297	1	1	0		2.90463	C3
1693	595	2022	6.56285	7.16924	0.414892	0.8871	-0.068007	3.29584	0.289878	-0.139182	0.6582	0	3	69.28		314.892	1	1	0		7.86701	C3
1694	596	2012	3.30972	2.44398	0.364091	0.1485	0.151957	2.83321	0.147649	0.636834	0.715909	0	3.25	69.01	23.7923	124.336	1	1	0	3.29584	7.50929	C1
1695	596	2013	2.1181	1.13897	0.356576	0.1325	0.11182	2.89037	0.217723	0.318585	0.669219	0	3.5	70.36	18.1521	106.233	1	1	0	2.48491	5.32005	C1
1696	596	2014	2.9097	1.23635	0.348088	0.1537	0.097632	2.94444	0.268828	0.179952	0.733121	0	4	73.52	31.167	95.4868	1	1	0	3.04452	6.97269	C1
1697	596	2015	2.66117	1.81287	0.327075	0.1579	0.105258	2.99573	0.235416	0.344883	0.72312	0	4	70.96	25.6875	92.1142	1	1	0	2.99573	6.83062	C1
1698	596	2016	2.68647	3.64833	0.319987	0.157	0.106828	3.04452	0.213559	0.459963	0.727258	0	3.75	69.92	26.9473	129.314	1	1	0	3.29584	6.91637	C1
1699	597	2012	1.05513	2.44398	0.706934	1.3396	0.000915	2.83321	0.229814	0.020596	0.531163	0	4.25	73.18	385.026	124.336	1	1	1		1.00291	C2
1700	597	2013	1.09418	1.13897	0.788334	1.356	-0.024388	2.89037	0.2048	-0.052271	0.521922	0	4.5	75.39		106.233	1	1	1		0.67992	C2
1701	597	2014	1.18427	1.23635	0.677917	1.0978	0.010395	2.94444	0.202654	0.007987	0.459499	0	4.75	75.09	59.9685	95.4868	1	1	1	0.693147	0.995959	C2
1702	597	2015	1.26797	1.81287	0.723788	1.2432	-0.045426	2.99573	0.386456	0.016475	0.389993	0	5	75.16		92.1142	1	1	1		0.672621	C2
1703	597	2016	1.21825	3.64833	0.751378	0.9144	0.002851	3.04452	0.332302	0.056349	0.422817	0	5	75.82	180.168	129.314	1	1	1	1.09861	0.925145	C2
1704	597	2017	1.28564	3.63874	0.759463	0.6941	0.009033	3.09104	0.29607	-0.039114	0.344499	0	4.25	72.63	60.6353	206.639	1	1	1	1.09861	1.00368	C2
1705	597	2018	1.15561	4.6047	0.693411	1.0869	0.01805	3.13549	0.248681	0.03526	0.54986	0	5	76.97	28.7383	277.813	0	1	1	0.693147	1.02623	C2
1706	597	2019	1.20396	7.91874	0.687569	1.17	0.014052	3.17805	0.278216	0.042107	0.527752	0	4.75	72.74	39.5989	363.359	0	1	1	0.693147	1.03174	C2
1707	597	2020	1.20723	7.47856	0.661161	1.5033	0.000877	3.21888	0.390879	0.068515	0.625444	0	4.25	74.4	580.877	390.388	0	1	1		1.02299	C2
1708	597	2021	1.30517	5.08895	0.674474	0.9158	0.007531	3.2581	0.34181	0.088173	0.612433	0	3.25	68.37	87.842	280.297	0	1	1		1.17364	C2
1709	597	2022	1.29268	7.16924	0.658715	0.8676	0.026458	3.29584	0.31802	0.123268	0.569439	0	3.25	70.51	25.3482	314.892	0	1	1		1.37729	C2
1710	597	2023	1.15658	6.64841	0.662246	0.8401	0.025855	3.3322	0.276581	0.061082	0.575147	0	3	66.51	20.3355	290.599	0	1	1		1.20056	C2
1711	598	2012	1.29038	2.44398	0.478082	0.1703	0.093334	2.83321	0.38855	0.266111	0.578824	0	5	79.14	11.7377	124.336	1	0	0	2.19722	1.52264	D
1712	598	2013	1.57933	1.13897	0.346266	0.0583	0.080039	2.89037	0.480197	0.284352	0.476307	0	5.75	81.41	22.9243	106.233	1	0	0	2.63906	2.48166	D
1713	598	2014	1.73079	1.23635	0.383473	0.0459	0.067523	2.94444	0.425363	0.284027	0.477411	0	5.25	78.28	29.9621	95.4868	1	0	0	2.3979	2.54299	D
1714	598	2017	1.32157	3.63874	0.456978	0.0762	0.051362	3.09104	0.391358	0.202887	0.457451	0	5	77.97	17.6995	206.639	1	0	0	2.94444	1.86322	D
1715	598	2018	1.04214	4.6047	0.466923	0.0955	0.050847	3.13549	0.383145	0.208396	0.477418	0	5.75	81.97	11.9305	277.813	1	0	0	2.99573	1.40691	D
1716	598	2019	1.07228	7.91874	0.526595	0.2008	0.047581	3.17805	0.345826	0.162815	0.531682	0	6	83.94	12.5632	363.359	1	0	0	2.77259	1.31318	D
1717	598	2020	1.03854	7.47856	0.574368	0.3435	0.047073	3.21888	0.280677	0.177056	0.583621	0	5.75	79.63	10.833	390.388	1	0	0	2.48491	1.08406	D
1718	598	2021	1.13122	5.08895	0.584369	0.4775	0.046004	3.2581	0.274546	0.143904	0.654737	0	4.25	71.27	12.4859	280.297	1	0	0	1.94591	1.22681	D
1719	598	2022	0.970619	7.16924	0.589566	0.4576	0.046469	3.29584	0.264857	0.155018	0.656725	0	4	72.27	8.62722	314.892	1	0	0	1.60944	1.11996	D
1720	598	2023	0.981632	6.64841	0.591494	0.4849	0.046119	3.3322	0.267741	0.140136	0.691307	0	4	73.93	8.99068	290.599	1	0	0	1.38629	1.07621	D
1721	599	2012	1.06362	2.44398	0.680971	0.1994	0.004316	2.83321	0.44532	0.081947	0.231875	0	3.25	68.62	87.73	124.336	1	1	1		1.74786	C2
1722	599	2013	1.11214	1.13897	0.679285	0.3732	0.005717	2.89037	0.423062	0.144648	0.289436	0	3	67.67	76.0865	106.233	1	1	1		1.74417	C2
1723	599	2014	1.22124	1.23635	0.504491	0.6733	0.011689	2.94444	0.367452	0.189606	0.388903	0	3	68.92	67.7248	95.4868	1	1	1	1.60944	1.87819	C2
1724	599	2015	1.65018	1.81287	0.560562	0.4448	0.010807	2.99573	0.18146	0.042405	0.32516	0	3	68.5	113.495	92.1142	1	1	1	2.19722	2.02421	C2
1725	599	2016	1.34112	3.64833	0.627498	0.4765	0.011848	3.04452	0.241244	0.007473	0.378701	0	3	66.57	68.7406	129.314	1	1	1	2.30259	1.64808	C2
1726	599	2017	1.16105	3.63874	0.665051	0.558	0.013048	3.09104	0.338679	-0.120349	0.359762	0	3	67.53	41.7487	206.639	1	1	1	2.07944	1.12381	C2
1727	599	2018	0.931576	4.6047	0.570377	0.65	0.00333	3.13549	0.338364	-0.042862	0.463062	0	3	67.56	107.056	277.813	1	1	1	1.09861	0.950575	C2
1728	599	2019	1.02676	7.91874	0.63229	0.6498	-0.033058	3.17805	0.376376	-0.040677	0.466998	0	3	69.11		363.359	1	1	1	0.693147	0.755448	C2
1729	599	2020	0.997589	7.47856	0.650014	0.3641	-0.007246	3.21888	0.435596	0.01266	0.43812	0	3	67.06		390.388	1	1	1		0.725273	C2
1730	599	2021	1.03219	5.08895	0.71132	0.3525	-0.037779	3.2581	0.402072	-0.01215	0.46667	0	3.75	71.03		280.297	1	1	1		0.425632	C2
1731	599	2022	1.10536	7.16924	0.758393	0.3583	-0.066822	3.29584	0.433429	0.044325	0.436726	0	4	70.49		314.892	1	1	1		0.141236	C2
1732	599	2023	1.15865	6.64841	0.786969	0.3543	-0.023906	3.3322	0.379148	0.036945	0.449444	0	3.25	69.68		290.599	1	1	1		0.42311	C2
1733	600	2012	0.979146	2.44398	0.751395	0.4125	0.01045	2.83321	0.356773	0.123981	0.802683	0	4	72.09	22.7361	124.336	1	0	1	1.79176	0.516901	D
1734	600	2013	0.939067	1.13897	0.712163	0.3069	0.061318	2.89037	0.707025	0.237187	0.721693	0	4	74.48	5.42722	106.233	1	0	1	2.07944	0.939305	D
1735	600	2014	1.14576	1.23635	0.566119	0.1222	0.113916	2.94444	0.602926	0.343577	0.802106	0	4	72.84	8.15775	95.4868	1	0	1	1.38629	1.43134	D
1736	600	2015	1.15369	1.81287	0.513648	0.1242	0.102688	2.99573	0.571382	0.25296	0.769464	0	4	72.41	8.74368	92.1142	1	0	1	1.09861	1.5456	D
1737	600	2017	1.016	3.63874	0.583054	0.0786	0.010331	3.09104	0.594536	0.073685	0.715863	0	4	72.78	44.2294	206.639	1	0	1	2.07944	0.741657	D
1738	600	2018	0.914777	4.6047	0.577559	0.0791	0.020998	3.13549	0.551582	0.140329	0.734408	0	4	72.31	13.5934	277.813	1	0	1	0.693147	0.835098	D
1739	600	2019	0.903681	7.91874	0.570936	0.0957	0.027879	3.17805	0.579787	0.13475	0.734038	0	3.25	67.88	9.78841	363.359	1	0	1	2.89037	0.885354	D
1740	600	2020	0.91618	7.47856	0.565608	0.082	0.03644	3.21888	0.554229	0.139869	0.739446	0	3.75	72.44	8.32768	390.388	1	0	1	2.56495	0.948512	D
1741	600	2021	0.952324	5.08895	0.684943	0.0719	-0.073961	3.2581	0.490969	0.006505	0.731076	0	3.5	70.49		280.297	1	0	1	1.09861	0.418164	D
1742	600	2022	0.950258	7.16924	0.660841	0.046	0.00402	3.29584	0.498661	0.075618	0.712718	0	3.5	69.63	62.3388	314.892	1	0	1	0.693147	0.808153	D
1743	600	2023	0.94406	6.64841	0.674831	0.0556	0.004561	3.3322	0.568992	0.084442	0.736768	0	3	68.33	52.4283	290.599	1	0	1	1.79176	0.750006	D
1744	601	2012	0.993069	2.44398	0.603037	0.2623	0.017735	2.83321	0.728316	0.128405	0.244011	0	4.25	72.43	22.3691	124.336	1	0	1	0.693147	0.790893	D
1745	601	2013	1.0984	1.13897	0.570881	0.9958	0.02729	2.89037	0.719374	0.163695	0.309393	0	4	73.77	20.608	106.233	1	0	1	1.09861	0.998614	D
1746	601	2014	1.25283	1.23635	0.535824	0.966	0.031318	2.94444	0.706395	0.158677	0.400437	0	4	73.19	23.4913	95.4868	1	0	1	1.09861	1.48113	D
1747	601	2015	1.83245	1.81287	0.506576	1.62	0.035228	2.99573	0.714432	0.186915	0.435631	0	2.75	64.73	39.4533	92.1142	1	0	1	1.94591	2.28698	D
1748	601	2016	1.54117	3.64833	0.490746	1.6887	0.053425	3.04452	0.715003	0.265935	0.449064	0	3.25	70.33	20.0379	129.314	1	0	1	2.56495	2.12761	D
1749	601	2017	1.33134	3.63874	0.482853	1.941	0.050942	3.09104	0.677255	0.151864	0.523782	0	3.75	72.17	16.9693	206.639		0	1	0.693147	1.85418	D
1750	601	2018	0.920784	4.6047	0.519525	1.8913	0.03303	3.13549	0.69132	0.139665	0.480586	0	4.75	75.05	12.6865	277.813		0	1		1.16566	D
1751	601	2019	1.07798	7.91874	0.543918	1.8966	0.038151	3.17805	0.679223	0.131406	0.497688	0	4.25	74.24	14.7844	363.359		0	1	1.38629	1.39713	D
1752	601	2020	1.1713	7.47856	0.600835	1.2416	0.018385	3.21888	0.666991	0.07173	0.445696	0	4	72.13	32.936	390.388		0	1	1.09861	1.34504	D
1753	601	2021	1.039	5.08895	0.612345	1.2627	0.003132	3.2581	0.636101	0.0427	0.454253	0	3.25	67.33	137.824	280.297		0	1		1.06329	D
1754	601	2022	1.01473	7.16924	0.628797	1.9792	-0.006318	3.29584	0.629061	0.066341	0.438738	0	3	67.59		314.892		0	1	0.693147	0.918015	D
1755	603	2012	2.5068	2.44398	0.245279	0.6177	0.231876	2.83321	0.150565	1.42894	0.68773	0	1	58.82	7.0427	124.336	0	0	1	2.30259	8.41636	B
1756	603	2013	2.35593	1.13897	0.325185	0.6177	0.239819	2.89037	0.189421	1.83278	0.677037	0	1.5	64.08	5.42722	106.233	0	0	1	2.19722	7.16494	B
1757	603	2014	5.08901	1.23635	0.279382	0.427	0.228099	2.94444	0.121791	1.67677	0.612592	0	2.75	69.87	8.15775	95.4868	0	0	1	1.60944	13.4118	B
1758	603	2015	5.38838	1.81287	0.252861	1.9376	0.22697	2.99573	0.0903899	0.778375	0.325561	0	2.5	63.48	8.74368	92.1142	0	0	1	2.19722	14.4155	B
1759	603	2016	2.82412	3.64833	0.068488	0.8712	0.147358	3.04452	0.0455865	1.29381	0.501476	0	2.5	65.61	7.09546	129.314	0	0	1	2.30259	22.2347	B
1760	603	2017	2.08926	3.63874	0.175992	0.8066	0.134007	3.09104	0.0695956	1.39318	0.509696	0	2.5	65.63	6.46738	206.639	0	0	1	2.30259	6.79498	B
1761	603	2018	1.86015	4.6047	0.420842	0.6671	0.140633	3.13549	0.233345	0.745641	0.521209	0	3	65.92	3.7526	277.813	0	0	1	1.94591	3.36658	B
1762	603	2019	2.48174	7.91874	0.387562	0.5658	0.139018	3.17805	0.233142	0.36827	0.477581	0	1.75	63.71	4.67342	363.359	0	0	1	2.89037	4.90304	B
1763	603	2020	2.51051	7.47856	0.4348	0.4655	0.091946	3.21888	0.232913	0.323342	0.548773	0	2.25	63.52	4.95598	390.388	0	0	1	2.89037	4.06292	B
1764	603	2021	1.88735	5.08895	0.408645	0.4629	0.119399	3.2581	0.320187	0.394285	0.489471	0	3	66.9	4.25657	280.297	0	0	1	1.09861	3.47566	B
1765	603	2022	1.81342	7.16924	0.342961	0.484	0.0944	3.29584	0.344724	0.245587	0.585212	0	3	67.05	4.12856	314.892	0	0	1	0.693147	3.89781	B
1766	603	2023	1.52003	6.64841	0.403258	0.5802	0.034129	3.3322	0.291098	0.14054	0.559599	0	3	68.32	6.98313	290.599	0	0	1	2.07944	2.69005	B
1767	605	2013	3.25296	1.13897	0.274286	0.1519	-0.039966	2.89037	0.0679056	0.043916	0.561	0	2.75	66.53		106.233	1	1	1		6.36081	C2
1768	605	2014	1.42515	1.23635	0.544648	1.2754	0.016531	2.94444	0.477554	0.103443	0.727855	0	3	68.18	84.8316	95.4868	1	0	1	0.693147	1.08834	D
1769	605	2015	2.31653	1.81287	0.533771	1.2542	0.019434	2.99573	0.460637	0.050276	0.757695	0	3.5	69.65	137.236	92.1142	1	0	1	2.07944	2.22662	D
1770	605	2016	1.51137	3.64833	0.658364	1.1562	0.01513	3.04452	0.31622	0.082906	0.647067	0	3.25	69.83	91.7616	129.314	1	0	1	0.693147	0.677838	D
1771	605	2017	1.27574	3.63874	0.562089	1.4199	0.038418	3.09104	0.195653	-0.034277	0.590136	0	3	68.86	25.6308	206.639	1	0	1	0.693147	1.17476	D
1772	605	2018	1.08877	4.6047	0.587193	1.4199	0.015334	3.13549	0.165112	-0.017389	0.587714	0	2.75	62.27	36.3832	277.813	1	0	1		0.890981	D
1773	605	2019	0.96569	7.91874	0.669936	1.4159	0.006226	3.17805	0.235705	0.106131	0.582875	0	1.75	63.32	47.951	363.359	1	0	1	0.693147	0.549357	D
1774	605	2020	0.916686	7.47856	0.676494	1.3909	0.002187	3.21888	0.230255	0.024971	0.550702	0	2.75	67.43	109.328	390.388	1	0	1		0.519526	D
1775	605	2021	0.922856	5.08895	0.666428	1.268	0.004352	3.2581	0.289467	0.029016	0.516959	0	3	68.23	54.9812	280.297	1	0	1		0.480702	D
1776	605	2022	0.941722	7.16924	0.675001	1.1411	0.004518	3.29584	0.282741	0.022834	0.462779	0	3	67.88	59.4966	314.892	1	0	1		0.455067	D
1777	605	2023	0.953504	6.64841	0.668376	1.1282	0.004951	3.3322	0.282414	0.056575	0.469124	0	3	68.33	56.7452	290.599		0	1		0.542971	D
1778	607	2012	1.81033	2.44398	0.726068	0.0944	0.025625	2.83321	0.225038	0.036474	0.24293	0	4	73.02	44.3886	124.336	0	1	1		1.78401	C4
1779	607	2014	3.26218	1.23635	0.321592	0.3237	0.120404	2.94444	0.128956	0.063669	0.635205	0	5	75.02	51.863	95.4868	1	1	1		6.79828	C4
1780	607	2015	3.5373	1.81287	0.286123	0.3117	0.145041	2.99573	0.108931	0.140064	0.672243	0	5.75	82.38	45.672	92.1142	1	0	1	1.60944	7.97764	R
1781	607	2016	2.62129	3.64833	0.326426	0.3214	0.105843	3.04452	0.0791478	0.350614	0.653709	0	5	73.43	42.4243	129.314	1	0	1	1.79176	5.18838	R
1782	607	2017	1.62272	3.63874	0.373694	0.2932	0.068111	3.09104	0.0728139	0.171265	0.628909	0	5.5	82.17	29.3486	206.639	1	0	1	2.07944	2.89548	R
1783	607	2018	1.5352	4.6047	0.346797	0.2932	0.048612	3.13549	0.0591766	0.227163	0.626204	0	5.5	80.52	26.2941	277.813	1	0	1		3.27953	R
1784	607	2019	1.74306	7.91874	0.443476	0.2857	0.01641	3.17805	0.0481402	0.162015	0.623327	0	5.5	77.72	86.8434	363.359	1	0	1		2.66216	R
1785	607	2020	1.65806	7.47856	0.51301	0.286	-0.109382	3.21888	0.0469896	0.13399	0.618459	0	5.25	79.33		390.388	1	0	1		1.6558	R
1786	607	2021	1.83534	5.08895	0.54605	0.2507	0.036581	3.2581	0.0360817	0.178728	0.5986	0	4.5	75.47	41.9459	280.297	1	0	1		2.18257	R
1787	607	2022	1.80635	7.16924	0.537448	0.201	0.024639	3.29584	0.0320521	0.180187	0.5623	0	4.5	73.73	57.3826	314.892	1	0	1		2.13931	R
1788	607	2023	1.60555	6.64841	0.515074	0.1425	0.024194	3.3322	0.0526133	0.130847	0.555393	0	4	74.87	48.6607	290.599	1	0	1		2.03629	R
1789	608	2012	1.1477	2.44398	0.507563	0.601	0.041275	2.83321	0.00353319	-0.179494	0.548482	1	5	77.2	16.1882	124.336	0	0	0	1.94591	1.63128	K
1790	608	2013	1.0462	1.13897	0.595973	0.5992	0.024423	2.89037	0.0042878	-0.104516	0.548325	1	5	77.97	20.5089	106.233	0	0	0	2.56495	1.23294	K
1791	608	2014	0.978179	1.23635	0.612349	0.4272	-0.048373	2.94444	0.00310219	-0.027458	0.433532	1	5.25	80.69		95.4868	0	0	0	1.94591	0.728784	K
1792	608	2015	1.05056	1.81287	0.597069	0.4478	0.006359	2.99573	0.00295396	-0.002404	0.434893	1	4.5	74.36	68.0432	92.1142	1	0	0	1.09861	1.10535	K
1793	608	2017	1.14277	3.63874	0.490094	0.8345	0.022354	3.09104	0.00173606	0.030791	0.459527	1	4	73.75	24.7621	206.639	1	0	0	1.38629	1.60158	K
1794	608	2018	0.991274	4.6047	0.433104	0.9214	0.012281	3.13549	0.00161971	-0.002945	0.507374	1	4	73.11	43.367	277.813	1	0	0		1.28943	K
1795	608	2020	0.803934	7.47856	0.388234	0.7885	0.019718	3.21888	0.00212953	0.162976	0.5134	0	3.75	69.3	20.3385	390.388	0	0	0		1.05018	K
1796	608	2021	0.833131	5.08895	0.348577	0.7264	0.014264	3.2581	0.00965647	0.100609	0.487406	0	4	71.88	27.6194	280.297	0	0	0		1.18192	K
1797	608	2022	0.864229	7.16924	0.342462	0.3347	-0.073085	3.29584	0.0090187	0.088143	0.365992	0	4	72.17		314.892	0	0	0		0.92034	K
1798	608	2023	0.8251	6.64841	0.326887	0.3307	-0.050468	3.3322	0.0109509	0.046095	0.377979	0	4	71.92		290.599	0	0	0		1.01224	K
1799	609	2012	1.52878	2.44398	0.320264	0.3127	0.054213	2.83321	0.0298116	0.373832	0.344419	0	4	73.71	23.4104	124.336	0	0	1	1.09861	3.75821	K
1800	609	2013	1.50541	1.13897	0.348552	0.3142	0.059828	2.89037	0.0210804	0.150628	0.354261	0	3.75	69.99	20.7933	106.233	0	0	1		3.64536	K
1801	609	2014	2.39619	1.23635	0.313943	1.9106	0.063138	2.94444	0.0221547	0.041237	0.289204	0	3.75	73.33	35.7041	95.4868	0	0	1		5.88451	K
1802	609	2015	2.49805	1.81287	0.342105	2.3723	0.00941	2.99573	0.024769	0.050645	0.331897	0	3.25	68.06	249.787	92.1142	0	0	1		5.20891	K
1803	609	2016	2.39926	3.64833	0.319399	2.3781	0.064894	3.04452	0.00925803	-0.047834	0.33957	0	3.75	70.9	35.7485	129.314	0	0	1	1.09861	5.2623	S
1804	609	2017	1.84476	3.63874	0.100147	0.9876	0.069446	3.09104	0.00968417	-0.589503	0.365984	0	4	71.54	24.0144	206.639	0	0	1	0.693147	12.2676	S
1805	609	2018	1.01827	4.6047	0.489026	0.483	-0.026109	3.13549	0.00303521	-0.533967	0.364026	0	3.5	66.67		277.813	0	0	1		1.88848	S
1806	609	2019	1.02438	7.91874	0.6333	0.3938	0.007192	3.17805	0.00188009	-0.043367	0.335483	0	3	68.81	63.8537	363.359	0	0	1		1.47463	S
1807	609	2022	1.58077	7.16924	0.752266	0.353	-0.112097	3.29584	0.00162133	0.059504	0.309	0	3	68.85		314.892	0	0	1		1.15103	S
1808	609	2023	1.68692	6.64841	0.827723	0.2448	-0.08063	3.3322	0.00161519	-0.028844	0.281479	0	3.25	71.36		290.599	0	0	1		0.792245	S
1809	610	2012	2.27863	2.44398	0.269678	0.1114	0.032683	2.83321	0.415179	0.366902	0.358551	0	4	72.39	60.0962	124.336	1	0	0	0.693147	6.29891	N
1810	610	2013	2.27033	1.13897	0.27882	0.1533	0.013408	2.89037	0.404954	-0.073278	0.3519	0	3.25	67.58	151.215	106.233	1	0	0	1.09861	5.83448	N
1811	610	2014	3.83033	1.23635	0.242374	0.3649	-0.034136	2.94444	0.408551	-0.004506	0.442557	0	3.25	69.72		95.4868	1	0	0		10.39	N
1812	610	2015	3.05979	1.81287	0.280704	0.3992	0.009927	2.99573	0.190528	-0.442835	0.471113	0	2.25	64.17	432.792	92.1142	1	0	0	1.94591	7.01494	N
1813	610	2016	2.92601	3.64833	0.388244	0.2653	0.007167	3.04452	0.150387	-0.116844	0.360937	0	2.75	66.31	387.493	129.314	1	0	0	2.19722	5.04131	N
1814	610	2017	2.38473	3.63874	0.416292	0.3353	-0.014454	3.09104	0.158994	-0.250938	0.412939	0	2.5	67.08		206.639	1	0	0	1.09861	3.75646	N
1815	610	2018	1.74232	4.6047	0.279825	0.1246	0.066182	3.13549	0.17474	-0.133613	0.287776	0	3.75	70.89	20.5197	277.813	1	0	0		4.75052	N
1816	610	2019	2.05398	7.91874	0.309182	0.1774	-0.026397	3.17805	0.147835	-0.114244	0.284633	0	3.5	71.54		363.359	1	0	0		4.47482	N
1817	610	2020	1.80367	7.47856	0.326183	0.2895	0.025901	3.21888	0.123732	-0.424458	0.33442	0	3.25	68.34	59.1503	390.388	1	0	0		3.49722	N
1818	610	2021	1.50895	5.08895	0.628386	0.2825	-0.045503	3.2581	0.235537	-0.12662	0.345067	0	3.75	71.59		280.297	1	0	0		1.13633	N
1819	610	2022	3.06806	7.16924	0.681642	0.286	-0.085889	3.29584	0.24688	-0.150622	0.368501	0	3.75	70		314.892	1	0	0		1.9929	N
1820	610	2023	2.23639	6.64841	0.787388	0.2774	-0.078919	3.3322	0.217816	-0.011541	0.350435	0	3	67.74		290.599	1	0	0		0.929937	N
1821	612	2012	1.44743	2.44398	0.602019	0.5471	-0.002774	2.83321	0.265996	0.105326	0.398938	1	5	76.8		124.336	1	1	0	2.94444	2.03211	C3
1822	612	2013	1.25603	1.13897	0.399113	1.5718	0.03898	2.89037	0.490175	-0.009907	0.558648	1	4.25	70.58	26.2002	106.233	1	1	0	2.89037	2.29326	C3
1823	612	2014	1.646	1.23635	0.48312	1.5883	0.043627	2.94444	0.349084	0.450918	0.481102	0	4	73.79	34.0826	95.4868		1	0	2.19722	2.21017	C3
1824	612	2015	1.40732	1.81287	0.447863	1.2227	-0.007035	2.99573	0.342759	-0.010487	0.42127	0	3.75	68.62		92.1142		1	0	1.60944	2.08091	C3
1825	612	2016	2.05561	3.64833	0.378894	1.693	0.012472	3.04452	0.372483	0.069432	0.445962	0	2.75	62.04	138.776	129.314		1	0	1.38629	3.43497	C3
1826	612	2017	1.72939	3.63874	0.369023	2.4331	0.023832	3.09104	0.359048	0.054016	0.645497	0	2.75	68.8	63.7717	206.639		1	0		2.99498	C3
1827	612	2018	1.06648	4.6047	0.432418	2.404	-0.059308	3.13549	0.372461	0.280844	0.63934	0	3.5	70.7		277.813	0	1	0		1.43561	C3
1828	612	2019	1.11913	7.91874	0.384877	2.2462	0.014753	3.17805	0.379186	0.245739	0.612896	0	3.25	65.07	48.2948	363.359	0	1	0	0.693147	2.03812	C3
1829	612	2020	1.4959	7.47856	0.32387	2.1699	0.080267	3.21888	0.342932	0.330665	0.567754	0	3	65.48	14.7372	390.388	0	1	0		3.41152	C3
1830	612	2021	1.51991	5.08895	0.352932	1.0607	0.052852	3.2581	0.286277	0.037721	0.377298	0	3	68.69	23.1755	280.297	0	1	0		3.24681	C3
1831	612	2022	1.11828	7.16924	0.324611	1.1734	0.03858	3.29584	0.270437	0.236061	0.401299	0	3.5	71.55	20.5334	314.892	0	1	0		2.9394	C3
1832	612	2023	1.1333	6.64841	0.265448	1.3	0.075337	3.3322	0.231932	0.367001	0.457725	0	3.25	68.39	11.5592	290.599	0	1	0		3.67867	C3
1833	615	2012	1.26941	2.44398	0.564787	0.9322	0.003203	2.83321	0.189416	0.157398	0.3186	0	4.5	75.21	244.18	124.336	0	1	0		1.66627	C2
1834	615	2013	1.65425	1.13897	0.495739	0.8852	-0.027541	2.89037	0.23051	-0.083795	0.3019	0	4	70.55		106.233	0	1	0		2.21002	C2
1835	615	2015	1.25891	1.81287	0.733866	0.3559	0.037592	2.99573	0.0669703	0.594505	0.675287	0	4.25	72.23	23.3197	92.1142	0	1	0	0.693147	1.24595	C2
1836	615	2016	1.40969	3.64833	0.713111	0.3209	0.026854	3.04452	0.0722459	0.161024	0.61984	0	3	65.36	42.6378	129.314	0	0	0	1.38629	1.71813	K
1837	615	2017	1.23914	3.63874	0.693009	0.2694	0.052697	3.09104	0.0501916	-0.118192	0.536753	0	3.25	67.45	18.2059	206.639	0	0	0	1.09861	1.56802	K
1838	615	2018	1.07864	4.6047	0.757065	0.2679	0.011837	3.13549	0.044375	0.139654	0.541319	0	4	71.21	32.5521	277.813	0	0	0		1.00447	K
1839	615	2019	1.07543	7.91874	0.739543	0.3842	0.011019	3.17805	0.0508255	0.083663	0.507552	0	4.5	72.21	29.2408	363.359	0	0	0	1.09861	1.04613	K
1840	615	2020	1.34317	7.47856	0.719366	0.5147	0.003883	3.21888	0.0572712	-0.053323	0.451451	0	4.5	74.36	181.167	390.388	0	0	0		1.31671	K
1841	615	2021	2.49988	5.08895	0.554046	0.4213	-0.039117	3.2581	0.335734	-0.024854	0.44312	0	3.5	70.07		280.297	0	0	0	2.83321	2.73159	K
1842	615	2022	2.62107	7.16924	0.93848	0.4065	-0.242961	3.29584	0.339836	0.021929	0.433372	0	3	66.02		314.892	0	0	0	0.693147	-0.173821	K
1843	617	2012	1.59587	2.44398	0.75248	0.0393	-0.009381	2.83321	0.233737	0.01599	0.62484	0	4.75	77.1		124.336	1	1	1	0.693147	1.47638	C3
1844	617	2015	2.78061	1.81287	0.762048	0.0892	-0.034472	2.99573	0.250497	-0.015152	0.682165	0	4	71.84		92.1142	1	1	1	0.693147	2.03036	C3
1845	619	2012	1.22024	2.44398	0.457357	0.3436	0.054103	2.83321	0.379393	0.181319	0.440328	0	4	72.99	14.8094	124.336	1	1	0	2.56495	3.15712	C2
1846	619	2013	1.01706	1.13897	0.41399	0.3246	0.036411	2.89037	0.40184	0.179573	0.41983	0	4	73.22	16.2969	106.233	1	1	0	1.38629	2.87835	C2
1847	619	2014	1.23786	1.23635	0.353838	0.3767	0.02904	2.94444	0.423009	0.379697	0.455031	0	4.75	76.11	29.4069	95.4868	1	1	0		3.68935	C2
1848	619	2015	1.70264	1.81287	0.321319	0.4483	0.029565	2.99573	0.405077	0.310733	0.488791	0	4.25	72.39	45.8374	92.1142	1	1	0	1.79176	4.74181	C2
1849	619	2016	1.43426	3.64833	0.312097	0.3144	0.022385	3.04452	0.375514	0.271542	0.411785	0	4	73.85	49.9118	129.314	1	1	0	1.38629	4.02862	C2
1850	619	2017	1.10242	3.63874	0.252183	0.2553	0.003998	3.09104	0.391508	0.098646	0.371532	0	4	73.26	202.386	206.639	1	1	0	0.693147	3.96151	C2
1851	619	2018	0.819361	4.6047	0.30386	0.2511	0.000857	3.13549	0.345771	-0.191075	0.367578	0	4.5	74.4	569.486	277.813	1	1	0		2.7844	C2
1852	619	2019	0.852453	7.91874	0.337815	0.2517	0.002836	3.17805	0.297944	0.136633	0.365391	0	4	74.76	187.491	363.359	1	1	0		2.74369	C2
1853	619	2020	0.849601	7.47856	0.395434	0.255	0.009024	3.21888	0.273307	0.037755	0.395769	0	4.75	75.85	54.4036	390.388	1	1	0		2.34775	C2
1854	619	2021	0.864134	5.08895	0.518675	0.254	-0.029986	3.2581	0.285941	-0.039963	0.364912	0	4	71.74		280.297	1	1	0		1.85524	C2
1855	619	2022	0.944265	7.16924	0.49602	0.2011	-0.015638	3.29584	0.305172	0.066862	0.363116	0	4	71.69		314.892	1	1	0		2.2793	C2
1856	619	2023	0.983949	6.64841	0.498275	0.173	-0.000633	3.3322	0.323921	0.091085	0.373749	0	4	70.39		290.599	1	1	0		2.2973	C2
1857	620	2012	1.08182	2.44398	0.712403	0.2245	0.067936	2.83321	0.0152169	-0.034033	0.879465	0	4.75	78.06	7.0427	124.336	0	0	1	1.38629	1.37061	K
1858	620	2013	1.05127	1.13897	0.806703	0.2334	0.034697	2.89037	0.024694	-0.3208	0.86643	0	5	76.8	5.42722	106.233	0	0	1	1.09861	1.06492	K
1859	620	2014	1.32502	1.23635	0.848133	0.1625	0.018775	2.94444	0.0166964	-0.11282	0.78931	0	5	76.17	8.25093	95.4868	0	0	1	1.79176	1.05452	K
1860	620	2015	1.30713	1.81287	0.800459	0.1366	0.009812	2.99573	0.0417159	-0.120451	0.793759	0	5	76.09	18.8176	92.1142	0	0	1	1.38629	1.0446	K
1861	620	2016	1.1981	3.64833	0.843706	0.1121	0.012126	3.04452	0.0855765	-0.030538	0.734066	0	5	77.7	9.53598	129.314	0	0	1	1.79176	0.981686	K
1862	620	2017	1.04944	3.63874	0.840289	0.1122	0.017999	3.09104	0.0798487	0.023164	0.728787	0	5	77.56	6.46738	206.639	0	0	1	2.07944	0.800677	K
1863	620	2018	0.952162	4.6047	0.813805	0.222	0.023789	3.13549	0.131493	0.088605	0.778022	0	4.75	74.38	3.7526	277.813	0	0	1	1.94591	0.779584	K
1864	620	2020	0.926728	7.47856	0.834508	0.1965	-0.023719	3.21888	0.231738	0.072964	0.755272	0	2.75	64.82		390.388	0	0	1		0.291764	K
1865	620	2021	0.986498	5.08895	0.899396	0.1511	-0.081622	3.2581	0.261355	0.070929	0.702876	0	2.75	68.79		280.297	0	0	1		-0.041567	K
1866	620	2022	1.15605	7.16924	0.93848	0.0895	-0.082515	3.29584	0.274373	0.017235	0.628838	0	3	66.97		314.892	0	0	1		-0.32686	K
1867	622	2015	17.7288	1.81287	0.444994	1.5898	-0.153997	2.99573	0.131842	-0.197144	0.471792	0	2	62.11		92.1142	0	1	0		20.9141	C3
1868	622	2017	5.53886	3.63874	0.496649	1.5898	-0.085147	3.09104	0.0507504	-0.302758	0.4811	0	2.75	63.56		206.639	0	1	0		5.03841	C3
1869	622	2018	5.22617	4.6047	0.402865	1.5342	0.024722	3.13549	0.049335	-0.533967	0.4587	0	3	68.17	350.299	277.813	0	1	0		13.5314	C3
1870	622	2019	6.73131	7.91874	0.320823	1.4997	0.032484	3.17805	0.0542038	-0.521421	0.453188	0	2.75	65.45	189.679	363.359	0	1	0		12.1905	C3
1871	622	2020	4.67782	7.47856	0.461252	1.2785	0.00885	3.21888	0.0383596	0.048766	0.4127	0	3	67.59	529.856	390.388		1	0		5.49915	C3
1872	622	2021	5.27291	5.08895	0.374093	1.2279	0.004586	3.2581	0.0393659	0.328458	0.423311	0	3.25	70.08	681.701	280.297		1	0		7.9552	C3
1873	622	2022	5.93853	7.16924	0.384058	0.9111	-0.039585	3.29584	0.0361587	-0.04782	0.3256	0	3	67.73		314.892		1	0		7.90557	C3
1874	622	2023	5.22441	6.64841	0.520469	0.7191	-0.031763	3.3322	0.156181	-0.01325	0.300934	0	3.75	70.84		290.599		1	0		4.27813	C3
1875	623	2012	1.41962	2.44398	0.110211	0.3037	0.061768	2.83321	0.0984868	0.248322	0.451456	0	4.5	74.43	23.3977	124.336	0	1	0	0.693147	7.9356	C2
1876	623	2013	1.37307	1.13897	0.11983	0.3167	0.092094	2.89037	0.106918	0.151361	0.397144	0	4.75	77.8	14.955	106.233	0	1	0	0.693147	7.42748	C2
1877	623	2014	2.18371	1.23635	0.080649	0.203	0.109584	2.94444	0.117622	0.225541	0.36324	0	5	77.14	21.9605	95.4868	0	1	0	1.60944	16.4924	C2
1878	623	2015	1.45937	1.81287	0.113463	0.2226	0.154854	2.99573	0.090595	0.230908	0.350595	0	5	76.88	10.6398	92.1142	0	1	0	1.38629	8.12823	C2
1879	623	2016	1.40098	3.64833	0.072096	0.497	0.082432	3.04452	0.104628	0.179619	0.489278	0	4.25	73.51	16.7399	129.314	0	1	0		11.9112	C2
1880	623	2017	1.24248	3.63874	0.062305	0.5713	0.087458	3.09104	0.0955541	0.184229	0.489435	0	4.5	75.68	14.179	206.639	0	1	0		12.6875	C2
1881	623	2018	0.825767	4.6047	0.138458	0.5225	0.039779	3.13549	0.0838686	0.146926	0.462182	0	4.25	74.89	18.1461	277.813	0	1	0		4.19643	C2
1882	623	2019	0.87746	7.91874	0.130081	0.5227	0.055228	3.17805	0.0829297	0.112093	0.465962	0	5.75	80.24	13.7972	363.359	0	1	0		4.81548	C2
1883	623	2020	0.8405	7.47856	0.139806	0.373	0.063642	3.21888	0.0768335	0.108743	0.418231	0	5.25	76.7	11.325	390.388	0	1	0		4.40921	C2
1884	623	2021	0.877928	5.08895	0.138597	0.2792	0.062773	3.2581	0.0704366	0.082734	0.397137	0	4.75	74.98	12.1305	280.297	0	1	0		4.6071	C2
1885	623	2022	0.811876	7.16924	0.155022	0.2881	0.059789	3.29584	0.0676074	0.095667	0.417475	0	4	72.4	9.68149	314.892	0	1	0		3.5177	C2
1886	623	2023	0.794635	6.64841	0.147725	0.2765	0.045529	3.3322	0.0660304	0.014181	0.394769	0	4.75	75.23	12.2477	290.599	0	1	0	1.38629	3.48782	C2
1887	625	2012	1.25045	2.44398	0.666268	0.1289	0.034241	2.77259	0.252118	0.01946	0.664529	1	5.25	80.64	21.9138	124.336	1	1	0	3.55535	1.39906	C3
1888	625	2013	1.60901	1.13897	0.650706	0.114	0.069731	2.83321	0.257488	0.056	0.676623	1	5.25	76.3	15.3929	106.233	1	1	0	3.97029	1.93222	C3
1889	625	2014	1.64194	1.23635	0.63472	0.1076	0.120966	2.89037	0.209013	0.095747	0.598401	1	5.5	79.2	10.1904	95.4868	1	1	0	3.55535	2.38778	C3
1890	625	2015	1.43585	1.81287	0.617805	0.1562	0.124732	2.94444	0.155571	0.108872	0.535655	1	5.5	79.09	8.74368	92.1142	1	1	0	3.29584	2.35141	C3
1891	625	2016	1.21636	3.64833	0.592968	0.1632	0.104904	2.99573	0.145342	0.038625	0.557237	1	5	77.2	7.09546	129.314	1	1	0	2.99573	2.24067	C3
1892	625	2017	1.0734	3.63874	0.552762	0.2268	0.067801	3.04452	0.179454	-0.022485	0.553087	1	5.5	82.29	8.3948	206.639	1	1	0	3.09104	2.17651	C3
1893	625	2018	0.819361	4.6047	0.506327	1.3247	0.007248	3.09104	0.237045	-0.07335	0.581415	1	6	79.47	43.7534	277.813	1	1	0	2.70805	1.68916	C3
1894	625	2019	0.989625	7.91874	0.549934	1.385	-0.027724	3.13549	0.275971	0.076852	0.610705	1	4.75	73.73		363.359	1	1	0	3.78419	1.70732	C3
1895	625	2020	1.35975	7.47856	0.557706	1.5759	0.030096	3.17805	0.218638	0.176289	0.61928	1	4.5	77.56	35.6855	390.388	1	1	0	3.71357	2.26032	C3
1896	625	2021	1.30497	5.08895	0.587413	1.5687	0.028417	3.21888	0.157498	0.312596	0.549966	1	5	76.7	32.1658	280.297	1	1	0	3.66356	2.20004	C3
1897	625	2022	1.27625	7.16924	0.568987	1.4719	0.055034	3.2581	0.132468	0.06968	0.514967	1	5	79.73	15.7705	314.892	1	1	0	3.43399	2.41466	C3
1898	625	2023	1.36845	6.64841	0.607284	1.4438	0.056522	3.29584	0.105137	0.200027	0.558661	0	5.75	81.74	17.5657	290.599	1	1	0	3.43399	2.39182	C3
1899	626	2012	1.09261	2.44398	0.821884	0.7368	0.01007	2.83321	0.0168218	0.001039	0.66465	0	4.5	74.59	27.1471	124.336	0	0	1		7.74085	F
1900	626	2013	1.11216	1.13897	0.832431	0.7198	0.025475	2.89037	0.0137246	-0.036762	0.623677	0	4.25	73.74	11.5425	106.233	0	0	1		8.67755	F
1901	626	2014	1.1479	1.23635	0.819093	0.7128	0.08481	2.94444	0.00863489	-0.032343	0.633216	0	4	70.08	8.15775	95.4868	0	0	1	0.693147	6.56484	F
1902	626	2016	1.6335	3.64833	0.740831	0.6851	0.052814	3.04452	0.00540902	0.002743	0.524721	0	5	76.68	26.6719	129.314	0	0	1	1.09861	7.54287	F
1903	626	2018	1.08951	4.6047	0.612464	0.6075	0.011683	3.13549	0.00636995	-0.203889	0.572472	0	3	61.56	37.9948	277.813	0	0	1		10.6519	F
1904	626	2019	1.15209	7.91874	0.582253	0.5737	0.028461	3.17805	0.0181889	0.083531	0.567527	0	2	63.11	20.7744	363.359	0	0	1		11.2753	F
1905	626	2020	1.62705	7.47856	0.573951	0.5737	0.008057	3.21888	0.0170288	-0.08741	0.571923	0	3	71.15	141.386	390.388	0	0	1		10.6401	F
1906	626	2021	2.22645	5.08895	0.593719	0.4727	0.039856	3.2581	0.0338307	0.184393	0.597999	0	4	71.11	44.5765	280.297	0	0	1		13.0892	F
1907	626	2022	1.18743	7.16924	0.579445	0.4797	0.022402	3.29584	0.0523696	-0.186168	0.605569	0	4	70.31	27.5775	314.892	0	0	1		11.8254	F
1908	626	2023	1.11575	6.64841	0.596191	0.4656	-0.045946	3.3322	0.0818088	-0.102342	0.600312	0	4	73.66		290.599	0	0	1		13.0255	F
1909	627	2012	2.09759	2.44398	0.255418	0.0505	0.006993	2.83321	0.176122	0.188177	0.265886	0	4.75	73.07	275.507	124.336	0	1	0	0.693147	4.79927	C2
1910	627	2013	1.97831	1.13897	0.334133	0.0421	-0.047588	2.89037	0.278842	0.209177	0.249503	0	4.75	77.71		106.233	0	1	0		3.04466	C2
1911	627	2015	6.30497	1.81287	0.259628	0.1069	0.110914	2.99573	0.134177	-0.075118	0.251329	0	5	75.45	58.1333	92.1142	0	1	0		14.8112	C2
1912	628	2012	1.39776	2.44398	0.884296	0.1929	0.000152	2.83321	0.0606719	0.046996	0.27855	0	2	63.24	650.085	124.336	1	0	0		0.586955	K
1913	628	2013	1.31707	1.13897	0.900279	0.1857	0.005932	2.89037	0.0446393	0.046362	0.2734	0	2	61.98	78.1297	106.233	1	0	0		0.696973	E
1914	628	2014	1.40783	1.23635	0.926915	0.2766	-0.011334	2.94444	0.0387015	0.045114	0.361536	0	2	64.77		95.4868	1	0	0		0.574689	E
1915	628	2015	1.71839	1.81287	0.827119	0.1383	0.012856	2.99573	0.0261748	-0.029491	0.590697	0	2	64.1	110.046	92.1142	1	0	0	1.38629	1.00282	E
1916	628	2017	1.36872	3.63874	0.738966	0.0758	0.009001	3.09104	0.0446429	0.045477	0.474383	0	1.75	63.77	89.4285	206.639	1	0	0		0.672556	E
1917	628	2019	1.20205	7.91874	0.812086	0.0945	0.022643	3.17805	0.0168592	-0.065532	0.48834	0	3	68.1	28.8743	363.359	1	0	0	1.38629	1.04521	E
1918	628	2020	1.08233	7.47856	0.797314	0.1156	0.03761	3.21888	0.00594984	0.028058	0.541408	0	3	69.81	11.1317	390.388	1	0	0	1.09861	1.20532	E
1919	628	2021	1.11343	5.08895	0.846278	0.1275	0.018065	3.2581	0.00329522	0.058043	0.536573	0	3.75	70.62	22.6271	280.297	1	0	0		1.03502	E
1920	628	2022	1.07795	7.16924	0.855545	0.1156	0.015659	3.29584	0.00377092	0.013387	0.5323	0	4	71.49	20.4901	314.892	1	0	0	1.09861	0.866548	E
1921	628	2023	1.61372	6.64841	0.839924	0.1252	0.024282	3.3322	0.0274654	-0.045583	0.573134	0	4	70.19	52.8168	290.599	1	0	0		1.49159	E
1922	629	2012	1.35733	2.44398	0.504488	0.9158	0.019185	2.83321	0.284609	0.097131	0.705527	0	4	74.32	59.1295	124.336	1	0	0	3.13549	1.11272	B
1923	629	2013	1.05082	1.13897	0.577386	0.9158	0.016826	2.89037	0.239492	0.018042	0.659691	0	4.5	75.64	32.7031	106.233	1	0	0	2.30259	0.626273	B
1924	629	2014	1.19795	1.23635	0.767554	0.9158	-0.135574	2.94444	0.171281	0.054967	0.638594	0	5	76.24		95.4868	1	0	0	1.79176	-0.150212	B
1925	629	2015	1.21571	1.81287	0.825853	0.6963	-0.044684	2.99573	0.487361	0.000684	0.643749	0	4.5	71.63		92.1142	1	0	0	1.60944	-0.13352	B
1926	629	2018	1.84553	4.6047	0.351754	0.6963	0.237416	3.13549	0.377186	0.35195	0.63533	0	1.75	61.6	8.14691	277.813	1	1	0	2.70805	3.61086	C3
1927	629	2019	1.66105	7.91874	0.256702	0.6963	0.117308	3.17805	0.338488	0.874897	0.667674	0	3	72.94	17.221	363.359	1	1	0	3.04452	3.67321	C3
1928	629	2020	1.65968	7.47856	0.158988	0.6963	0.019718	3.21888	0.376108	0.231669	0.634814	0	5	81.17	76.8066	390.388	1	1	0	1.79176	6.0284	C3
1929	629	2021	3.49434	5.08895	0.221951	0.9898	0.124907	3.2581	0.543093	0.862657	0.646625	0	4.5	74.08	22.9562	280.297	1	1	0	2.07944	10.0937	C3
1930	629	2022	3.6373	7.16924	0.23146	0.9902	0.123351	3.29584	0.461037	0.77955	0.639052	0	4	74.67	29.7935	314.892	1	1	0	1.94591	10.1875	C3
1931	629	2023	2.0818	6.64841	0.182445	0.9993	0.078633	3.3322	0.361841	0.094523	0.61708	0	4.75	79.62	28.4361	290.599	1	1	0	1.94591	7.28274	C3
1932	630	2012	1.37079	2.44398	0.697281	0.0515	0.021631	2.83321	0.252111	-0.029475	0.636816	0	4.75	76.72	34.4276	124.336	1	1	0	3.09104	2.86717	C3
1933	630	2013	1.05756	1.13897	0.699186	0.0475	0.013814	2.89037	0.334747	0.021376	0.599082	0	5	76.14	25.8949	106.233	1	1	0	2.63906	2.48629	C3
1934	630	2014	1.2207	1.23635	0.666115	0.4326	0.007493	2.94444	0.323175	0.077623	0.694828	0	5	76.46	87.7488	95.4868	1	1	0	1.60944	2.59856	C3
1935	630	2015	1.44376	1.81287	0.66883	0.1353	-0.016023	2.99573	0.35279	0.160343	0.460622	0	4.25	72.94		92.1142	1	1	0	1.38629	2.81125	C3
1936	630	2016	1.26727	3.64833	0.60694	0.0579	0.00731	3.04452	0.349002	0.170952	0.505334	0	3	68.1	99.9398	129.314	1	1	0	2.19722	2.81332	C3
1937	630	2017	1.23112	3.63874	0.611346	0.2409	0.016045	3.09104	0.310069	-0.027409	0.500406	0	4	73	41.47	206.639	1	1	0	2.63906	2.48597	C3
1938	630	2018	1.02424	4.6047	0.585336	0.2414	0.020658	3.13549	0.385853	0.199744	0.495346	0	4	71.22	21.1601	277.813	1	1	0	1.94591	2.57469	C3
1939	630	2019	1.08564	7.91874	0.582374	0.2606	0.021442	3.17805	0.362669	0.146564	0.510721	0	4	72.95	24.1153	363.359	1	1	0	2.63906	2.7625	C3
1940	630	2020	1.1225	7.47856	0.604078	0.2926	0.019203	3.21888	0.365381	0.072584	0.522486	0	4	74.62	28.1487	390.388	1	1	0	1.60944	2.76287	C3
1941	630	2021	1.26029	5.08895	0.539755	0.1314	0.067371	3.2581	0.309791	0.115767	0.455436	0	4	74.54	10.5556	280.297	1	1	0	0.693147	4.08697	C3
1942	630	2022	1.04652	7.16924	0.511933	0.1634	0.05665	3.29584	0.278049	0.215451	0.49214	0	4	74.64	10.3271	314.892	1	1	0	2.07944	3.35015	C3
1943	630	2023	1.02178	6.64841	0.495217	0.1134	0.049088	3.3322	0.323323	0.168795	0.635641	0	4.75	77.86	10.9493	290.599		1	0	2.07944	3.04446	C3
1944	631	2012	1.42938	2.44398	0.746061	0.0793	0.053762	2.83321	0.00218249	0.119569	0.804913	0	5	75.94	12.9575	124.336	0	0	0	1.38629	1.63998	K
1945	631	2013	1.12448	1.13897	0.766583	0.0801	0.050904	2.89037	0.00201825	-0.105138	0.803782	0	4.25	73.38	7.56054	106.233	0	0	0	0.693147	1.23588	K
1946	631	2014	1.2549	1.23635	0.704834	0.0748	0.04633	2.94444	0.0019004	-0.041089	0.744593	0	4	73.58	11.2509	95.4868	0	0	0		1.8356	K
1947	631	2015	1.9046	1.81287	0.68359	0.1066	0.027415	2.99573	0.00164027	0.38395	0.804059	0	4.75	76.72	44.4195	92.1142	0	0	0	0.693147	2.10296	K
1948	631	2016	1.33763	3.64833	0.662786	0.2733	0.025316	3.04452	0.00159628	0.344996	0.811741	0	4.5	75.48	33.004	129.314	0	0	0	1.60944	1.53149	K
1949	631	2017	1.3193	3.63874	0.553553	0.2449	0.04996	3.09104	0.00408166	0.211996	0.789231	0	4.25	74.05	13.8376	206.639	0	0	0		2.41298	K
1950	631	2018	1.05912	4.6047	0.487119	0.242	0.083946	3.13549	0.00469554	0.212164	0.789266	0	4.25	74.92	6.53923	277.813	0	0	0		2.30169	K
1951	631	2019	1.10732	7.91874	0.215948	0.2615	0.061543	3.17805	0.00683818	0.090778	0.7835	0	4	74.92	11.5292	363.359	0	0	0		4.27618	K
1952	631	2020	1.14092	7.47856	0.14803	0.3098	0.032003	3.21888	0.00422293	-0.606125	0.812018	0	4.5	75.12	29.2523	390.388	0	0	0		5.71399	K
1953	631	2021	1.262	5.08895	0.306703	0.1702	0.011997	3.2581	0.0329634	0.768778	0.695329	0	4.25	73.65	85.4837	280.297	0	0	0		3.13346	K
1954	631	2022	1.22983	7.16924	0.32467	0.1105	0.018679	3.29584	0.0317313	0.156696	0.649111	0	4	74.07	48.7243	314.892	0	0	1		2.95907	K
1955	631	2023	1.29556	6.64841	0.124392	0.1084	0.042215	3.3322	0.0393913	0.03182	0.66128	0	4	74.55	23.5751	290.599	0	0	1		7.68492	K
1956	632	2012	1.06333	2.44398	0.723404	0.124	0.003514	2.83321	0.0250609	0.040986	0.1928	0	5	77.68	109.382	124.336	1	0	1		1.37172	F
1957	632	2013	1.11186	1.13897	0.744141	0.9568	0.004098	2.89037	0.0222852	-0.045365	0.2019	0	5	76.38	94.2225	106.233	1	0	1		1.41104	F
1958	632	2015	1.4728	1.81287	0.809664	0.8782	0.005484	2.99573	0.0568986	0.083313	0.214517	0	3	66.89	132.261	92.1142	1	0	1		1.3458	F
1959	632	2016	1.37609	3.64833	0.791871	0.8151	0.005743	3.04452	0.0548911	0.043212	0.252198	0	3.75	71.22	98.8334	129.314	1	0	1		1.30002	F
1960	632	2017	1.1956	3.63874	0.792013	0.7436	0.008894	3.09104	0.0634202	0.055475	0.3151	0	4	74.26	46.3343	206.639	1	0	1		1.45587	F
1961	632	2018	1.02843	4.6047	0.797246	1.2398	0.004234	3.13549	0.0698016	0.133648	0.338267	0	4.25	73.27	57.2682	277.813	1	0	1		1.43623	F
1962	632	2019	1.15211	7.91874	0.799435	1.3715	0.009966	3.17805	0.0638238	0.229323	0.420636	0	4.5	76.62	37.0547	363.359	1	0	1		1.23687	F
1963	632	2020	1.00168	7.47856	0.794325	1.4236	0.016178	3.21888	0.0562219	-0.257932	0.4016	0	4.25	74.54	13.282	390.388	1	0	1		1.27774	F
1964	632	2021	0.976077	5.08895	0.804523	1.1296	0.006216	3.2581	0.0524101	0.051702	0.369435	0	4	71.8	28.6808	280.297	1	0	1		1.25098	F
1965	632	2022	1.01807	7.16924	0.800681	0.8522	0.003184	3.29584	0.0546038	0.028499	0.331752	0	4	70.27	67.6961	314.892	1	0	1		1.70412	F
1966	632	2023	1.00772	6.64841	0.792313	0.8007	-0.033509	3.3322	0.0503256	-0.009359	0.345013	0	4	71.54		290.599	1	0	1		1.54939	F
1967	633	2013	6.57327	1.13897	0.231722	0.405	0.018073	2.89037	0.346489	-0.422446	0.5235	0	3	69.28	353.694	106.233	0	1	1		17.1805	C3
1968	633	2015	17.7288	1.81287	0.269247	2.0688	-0.176815	2.99573	0.502085	0.661806	0.357062	0	3	68.25		92.1142	0	1	1		47.7164	C3
1969	633	2017	4.73987	3.63874	0.837472	1.112	-0.025568	3.09104	0.102319	-0.589503	0.280683	0	2.5	66.69		206.639	0	1	0		2.65252	C3
1970	633	2018	2.53474	4.6047	0.845045	0.96	0.00128	3.13549	0.0955828	-0.191628	0.383051	0	3	67.69	569.486	277.813	0	1	0		0.14766	C3
1971	633	2019	2.26931	7.91874	0.84009	0.9255	-0.010597	3.17805	0.0856064	-0.080777	0.379407	0	3	66.52		363.359	0	1	0		0.688852	C3
1972	633	2020	8.71915	7.47856	0.299658	0.7925	0.010612	3.21888	0.383054	-0.014961	0.3418	0	3	67.22	276.649	390.388	0	1	0		16.368	C3
1973	633	2021	9.79369	5.08895	0.295021	0.7385	0.014107	3.2581	0.36146	-0.015326	0.336898	0	3	68.85	681.687	280.297	0	1	0		19.0434	C3
1974	633	2022	7.18215	7.16924	0.32301	0.7145	0.023794	3.29584	0.324349	-0.066825	0.375229	0	3.25	70.27	529.355	314.892	0	1	0		22.5832	C3
1975	633	2023	6.85053	6.64841	0.235459	0.4406	0.023731	3.3322	0.342845	-0.203052	0.281067	0	3.25	67.24	470.107	290.599	0	1	0		29.9852	C3
1976	635	2012	0.987639	2.44398	0.26082	0.1881	0.007959	2.83321	0.728316	0.11296	0.63453	0	5	77.25	85.7392	124.336	1	1	0	1.94591	2.03486	C2
1977	635	2013	1.02973	1.13897	0.227402	0.1165	0.021459	2.89037	0.719374	0.306295	0.5752	0	5	77.16	37.9785	106.233	1	1	0	1.38629	2.38273	C2
1978	635	2014	1.19366	1.23635	0.106284	0.0993	0.01573	2.94444	0.706395	0.853255	0.570169	0	5	76.18	72.5632	95.4868	1	1	0	0.693147	5.09617	C2
1979	635	2015	1.5422	1.81287	0.111514	0.046	0.009521	2.99573	0.714432	0.345809	0.520583	0	4.25	73.8	151.395	92.1142	1	1	0		8.70142	C2
1980	635	2016	2.9266	3.64833	0.130624	0.0457	0.033919	3.04452	0.633365	0.509191	0.515333	0	4.75	78.42	84.803	129.314	1	1	0	0.693147	14.0174	C2
1981	635	2017	1.41182	3.63874	0.13317	0.1428	0.027549	3.09104	0.555618	0.825579	0.567907	0	5	71.05	47.1945	206.639	1	1	0		7.10264	C2
1982	635	2018	0.978109	4.6047	0.156592	0.142	0.00816	3.13549	0.562477	0.402086	0.558739	0	3.5	73.94	95.9624	277.813	1	1	0		4.32177	C2
1983	635	2019	0.906574	7.91874	0.137681	0.0732	0.016388	3.17805	0.512796	-0.176491	0.521145	0	5	77.31	46.6334	363.359	1	1	0		4.68506	C2
1984	635	2020	0.8907	7.47856	0.139316	0.0788	0.022331	3.21888	0.457506	0.204406	0.5125	0	5.5	80.63	33.8417	390.388	1	1	0		4.62724	C2
1985	635	2021	1.30161	5.08895	0.130256	0.057	0.001388	3.2581	0.44885	0.353301	0.512503	0	4.5	71.81	681.701	280.297	1	1	0		6.82545	C2
1986	635	2022	1.13435	7.16924	0.169237	0.046	-0.134389	3.29584	0.481988	-0.375649	0.514696	0	3.5	71.5		314.892	1	1	0		3.82098	C2
1987	635	2023	1.4183	6.64841	0.40279	0.0419	-0.226189	3.3322	0.504365	-0.614226	0.53397	0	4	73.91		290.599	1	1	0		0.918986	C2
1988	636	2012	1.59419	2.44398	0.329583	0.4838	0.021334	2.83321	0.347544	0.111885	0.295788	0	4	70.71	59.0023	124.336	1	1	1		3.41498	C3
1989	636	2013	1.36987	1.13897	0.402173	0.4838	0.024858	2.89037	0.298639	0.074509	0.292708	0	3.75	70.63	42.1433	106.233	1	1	1		2.48728	C3
1990	636	2014	1.55358	1.23635	0.258933	0.4543	0.021249	2.94444	0.234809	0.056504	0.364946	0	3.5	70.14	75.206	95.4868	1	1	1		3.79615	C3
1991	636	2015	1.69099	1.81287	0.273827	0.5112	0.011101	2.99573	0.242638	0.010628	0.365612	0	4	70.59	157.68	92.1142	1	1	1		3.61622	C3
1992	636	2016	1.57638	3.64833	0.319639	0.4898	0.014121	3.04452	0.262057	0.110557	0.436924	0	4	74.22	93.535	129.314	1	1	1	1.60944	3.10973	C3
1993	636	2017	1.86829	3.63874	0.276182	0.3759	0.040403	3.09104	0.33214	0.209687	0.348797	0	4	71.56	40.587	206.639	1	1	1	2.30259	4.47049	C3
1994	636	2018	1.56741	4.6047	0.215138	0.3195	0.153875	3.13549	0.308088	0.895905	0.29186	0	3.5	64.73	9.34546	277.813	1	1	1	2.07944	5.70026	C3
1995	636	2019	2.09847	7.91874	0.194626	0.1792	0.04947	3.17805	0.304675	0.550828	0.321982	0	2.75	65.18	38.2798	363.359	1	1	1		7.31264	C3
1996	636	2020	3.74601	7.47856	0.309441	0.4503	0.047209	3.21888	0.272861	0.326332	0.441716	0	2	64.58	80.9936	390.388	1	1	1	2.89037	7.9516	C3
1997	636	2021	2.80997	5.08895	0.346079	0.1795	0.096706	3.2581	0.291166	0.196388	0.328639	0	3.25	70.72	28.0554	280.297	1	1	1	3.4012	5.58057	C3
1998	636	2022	1.30336	7.16924	0.240622	0.5658	0.02548	3.29584	0.281926	0.136424	0.416002	0	4	71.98	50.5476	314.892	1	1	1	1.79176	3.49102	C3
1999	636	2023	1.23901	6.64841	0.224192	0.5735	0.01154	3.3322	0.333576	0.097267	0.448911	0	4.75	79.23	87.2297	290.599	1	1	1	1.79176	3.63903	C3
[truncated: 32,608 more rows]
